# Supplementary material for: Succession matters: Community shifts in moths over three decades increases multifunctionality in intermediate successional stages
Source: Sci Rep. 2019 Apr 3;9:5586. doi: 10.1038/s41598-019-41571-w (PMC6447641; doi:10.1038/s41598-019-41571-w)
Supplement: Supplementary file 1 — S1 [file 41598_2019_41571_MOESM1_ESM.xlsx]

## Sheet: Species
Traditional land use abandonment drives multifunctionality
Jan Christian Habel, Andreas Segerer, Werner Ulrich, Thomas Schmitt
	Study year
Species	1987	1988	1991	1992	1996	1999	2000	2001	2002	2003	2010	2011	2012	2013	2014	2015	2016	2008
Abraxas sylvata							1
Abrostola asclepiadis				1	1	2	2		2	1	1	2	14	1	2
Abrostola tripartita						1	1						1
Acasis viretata									1
Acentria ephemerella									2
Acleris bergmanniana									1	2	2	2	2
Acleris cristana					1											1
Acleris ferrugana					1											1
Acleris forsskaleana							4						2	1	4		1
Acleris holmiana							2								3
Acleris shepherdana															1
Acleris variegana					1
Acompsia cinerella			3			1	7		4	1	3	1	7	4	1		1
Acontia trabealis						1				1	3				1		1
Acrobasis advenella	1						4	2	1		2				5
Acrobasis consociella							2				1				1
Acrobasis legatea			1				4				7		4	2			1
Acrobasis marmorea													1		1
Acrobasis obtusella							1		1				1		3		1
Acrobasis repandana	1						7		1				1	1	2
Acrobasis suavella							1										1
Acrobasis tumidana							3	6	2		1	1	1	2			1
Acrocercops brongniardella										1					1		1
Acronicta aceris			1			2			2	1			1	3	2
Acronicta auricoma			1		1								1		1	1
Acronicta leporina			2						1							1	2
Acronicta megacephala						1	2		1		1			1	5		1
Acronicta psi				2			1		2			1	1	1	1		1
Acronicta rumicis			1	1	2		2				1		3	2	5		1
Actinotia polyodon											1
Adela croesella			2
Adela reaumurella									1
Adoxophyes orana			1
Aethes dilucidana											2			2	2
Aethes hartmanniana									1	1		1	1		3
Aethes margaritana													1		3		3
Aethes smeathmanniana				1									1		3
Aethes williana															1
Agapeta hamana	1		1				2		1	2					5	1	1
Agapeta zoegana	1		1				2		1		1		1	1	1	1	1
Agdistis adactyla															1
Aglia tau									1
Agnoea elsae												1
Agnoea flavifrontella													1
Agonopterix arenella																	1
Agonopterix curvipunctosa							1						1
Agonopterix furvella			1	1		5	6		4	3	5	7	38	2			1
Agonopterix heracliana		1											1			1
Agonopterix kaekeritziana													1
Agonopterix liturosa									1						1
Agonopterix nervosa								1
Agonopterix ocellana				1	1		1
Agonopterix propinquella							1
Agonopterix purpurea			1	1			2		1
Agriopis aurantiaria	2	2														1
Agriopis bajaria													1
Agriopis marginaria		1
Agriphila inquinatella	1		2			1	2	2					1		3			33
Agriphila straminella	2										3		1		4		1	2
Agriphila tristella			4			15	1	1					2					2
Agrius convolvuli							1
Agrochola helvola															1
Agrochola lota			1
Agrochola macilenta			1												1
Agrotera nemoralis											1
Agrotis clavis															1
Agrotis exclamationis			3	1		2	3		3	2	1	2	11	2	9	2	3
Agrotis ipsilon			3				3	1					1
Agrotis segetum									1			1	2		4
Alcis bastelbergeri	1			1
Alcis repandata							2		4						1
Aleimma loeflingiana			2				21		15	7	1	9	1		1	1	1
Aleucis distinctata														1		1
Allophyes oxyacanthae	1												1		12
Alsophila aceraria	1															2
Alsophila aescularia
Amphipoea fucosa	1												1		1		1
Amphipyra berbera															3		1
Amphipyra pyramidea						1		1			1		1		21
Amphipyra tragopoginis			1				1				1				2
Anacampsis blattariella															1
Anacampsis obscurella											3		1				1
Anacampsis populella															3		1
Anacampsis scintillella											1				1		1
Anania coronata			1							1	4
Anania crocealis							2		1
Anania fuscalis	2					2	3		3		3		11	1				3
Anania hortulata	1											1				1
Anania lancealis													1
Anania verbascalis			1	1		1	2		3	3	6	2	36	5	3	1	2
Anaplectoides prasina			2				2		1
Anarsia lineatella													1		1
Anarta trifolii	2		3	1		1	2						1		4		1
Anchinia cristalis			1
Ancylis achatana									3	1		5	1
Ancylis apicella				1			1			1	1	1	2	1			1
Ancylis badiana															1
Ancylis laetana											1		1		1
Ancylis mitterbacheriana				1	1	3			1	1	1	3	4		1
Ancylis tineana											2				1
Ancylis unculana			1	1		2	5		1		1		2		2		1
Ancylosis cinnamomella			1	7		2	13		2		3		9		3			1
Angerona prunaria												1			1
Anorthoa munda					1										1
Anticlea derivata																1
Apamea anceps			1				1						1
Apamea lithoxylaea			1				1		1				1		1		1
Apamea monoglypha	1		2				5		6				1	1	4		2
Apamea scolopacina	1												1	1
Apamea sordens					1								1
Apamea sublustris			2				1		2		1				1
Aphomia sociella						3	2				2		16	3
Aphomia zelleri															1
Aplocera efformata															2
Aplocera plagiata			1												1
Apocheima hispidaria
Apoda limacodes	1						4		2	1		1	2		3
Apotomis betuletana															1
Apotomis capreana																1
Apotomis inundana							1				1		1		1
Apotomis turbidana																1
Aproaerema anthyllidella															4
Aproaerema cincticulella			1										1
Aproaerema coronillella											1		2		2	1
Aproaerema fournieri												2	1	1	2
Aproaerema patruella															1
Aproaerema sangiella													1		1
Aproaerema taeniolella											1		1		9		2
Apterogenum ypsillon													1
Apterona helicoidella													1		4
Archips crataegana												1
Archips podana							9	1	21	2		1	1		2	1	1
Archips rosana							1		22	7		1	1	1	1
Archips xylosteana							1		1	4		19	1		3	1	1
Arctornis l-nigrum															1
Argyresthia albistria												1			3
Argyresthia bonnetella			3								1				2
Argyresthia brockeella															1
Argyresthia curvella									1			1
Argyresthia goedartella	1		1											2	4
Argyresthia laevigatella						1
Argyresthia pruniella						4	2	1	1	1	1	29	1		25	1
Argyresthia retinella											2
Argyresthia spinosella						2	1		1	1	1	4	1	1	2	1
Aroga flavicomella													3
Ascotis selenaria			1						1				1
Aspilapteryx limosella			2						1			1	1			4	1
Assara terebrella							1		2						3
Asthena albulata			1			1
Athetis pallustris															1
Athrips mouffetella													1
Athrips rancidella			2												1
Atolmis rubricollis						1	1		4		1	1			1
Auchmis detersa							2	1	1		2		4		1		1
Autographa gamma	1		4			3	6	1	1		1		36	1	7		2	1
Autographa pulchrina									1			1
Axylia putris			2				4		4	1	3	2	2	1	2		1
Bactra lancealana						1
Batia lambdella															1		1
Batia lunaris													1	1	1	1	7
Batrachedra pinicolella									1
Batrachedra praeangusta															1
Bembecia ichneumoniformis															4
Bijugis bombycella						2				2		4		1		2
Biston betularia			1				5		2		1		1	3	6		1
Biston strataria					2										2
Blastobasis phycidella											1		1		1		1
Blastodacna atra						1
Borkhausenia minutella						1					3		1		2
Brachylomia viminalis	1
Bryophila domestica			1				1								5
Bryophila ereptricula	1												1
Bryotropha affinis															5
Bryotropha basaltinella			4			1	1					1			1
Bryotropha galbanella													3
Bryotropha senectella									1						6
Bryotropha terrella			1												3		1
Bucculatrix bechsteinella													1		1
Bucculatrix nigricomella															1
Bucculatrix ratisbonensis				3										1
Bucculatrix thoracella											1
Bucculatrix ulmella												1		1	1		1
Bupalus piniaria			1				2									1
Cabera exanthemata				1			1		1				3		2
Cabera pusaria							1							2
Calamia tridens			5	1		1	1								3		1
Calamotropha paludella															1		1
Calliergis ramosa			1
Callimorpha dominula													1
Calliteara pudibunda				1		2					1		3
Calophasia lunula			1										2
Caloptilia alchimiella											3				1
Caloptilia cuculipennella							3		1
Caloptilia populetorum								1							2
Caloptilia robustella															1
Caloptilia rufipennella							1
Caloptilia stigmatella														1	1
Cameraria ohridella											1
Campaea margaritaria			2			6	1		2	2	2		2	2	3	1
Camptogramma bilineata	1		4			1	2	5	2	2	4	1	1		7		1
Capperia celeusi			1			1					4		1	1			7
Capua vulgana						1	1		1		1			1
Caradrina morpheus							2		2						1
Carcina quercana			1	1			2	5	1		1			1	3
Carpatolechia decorella																1
Carpatolechia fugitivella												1	2		2
Caryocolum kroesmanniella														1
Cataclysme riguata			2	3	9	5	25		23	1	1	3	26	11	1		2
Catarhoe cuculata			2	1			3		4		1	1	5	2	8		2
Catephia alchymista															2
Catocala fraxini			1
Catocala fulminea														1			1
Catocala nupta						1									1
Catocala sponsa				1							1				1
Catoptria falsella	1		2				4		2		1		3	1	4		1
Catoptria margaritella		1											3
Catoptria mytilella				1			7	1	2	1	7		3	2	26		2
Catoptria permutatellus						5				1	1	1	1			1
Catoptria pinella	1		2				7	1	1		2		6	1	8		2
Catoptria verellus							3						2	1	3
Cauchas leucocerella											2
Cedestis gysseleniella															2
Celypha lacunana	1						2			1		1	2	2	1
Celypha rivulana															1
Celypha rufana															1	1	1
Celypha striana									1	1					4
Celypha woodiana															1
Cephimallota crassiflavella											1				2
Cepphis advenaria																1
Ceramica pisi			1
Cerastis leucographa														1		1
Cerastis rubricosa		1		1	2		1		2					1	2	4
Cerura erminea											1		2
Chamaesphecia empiformis			18		2		4	3			2		6
Charanyca trigrammica									1			1			1	1
Charissa glaucinaria			1	1			2
Charissa obscurata			1	1		4	1	2					3		6
Chersotis multangula			2				3		1			1	1	1	2		1
Chesias legatella					1
Chiasmia clathrata	1	2	2	1			2	1	1	3	3		8	4	8	1	5	2
Chionodes distinctella															11		1
Chionodes electella			2				1								1	1
Chionodes fumatella															1
Chionodes luctuella			1							1
Chloantha hyperici													4
Chloroclysta siterata			1	1											4	5	1
Chloroclystis v-ata			2	1		1	5		5				1		4		1
Choristoneura diversana																1
Choristoneura hebenstreitella					1	5			1		4	2	2		1
Chrysoteuchia culmella			2				41		4	1			2		5		5	1
Cidaria fulvata			1				3		26	2		1	1		1
Cilix glaucata			1	1	1								1	1		1
Cirrhia icteritia			1												2
Clavigesta purdeyi															3
Clepsis consimilana															2		1
Clostera curtula															1		1
Clostera pigra	1			1											1
Cnaemidophorus rhododactyla	1		1				4		3	1		1	1		1	2	1
Cnephasia asseclana						2			2		1	2	1		1
Cnephasia genitalana															1
Cnephasia stephensiana									4			1	2	2	4	1	3
Cochylidia implicitana					1	1									1
Cochylimorpha straminea											1		5				3
Cochylis dubitana															2		1
Cochylis hybridella									1
Cochylis nana															1
Coleophora alcyonipennella			1
Coleophora argentula															1
Coleophora bernoulliella									2
Coleophora betulella													1		4
Coleophora conspicuella											2
Coleophora coronillae																2	1
Coleophora deauratella															2
Coleophora discordella															1
Coleophora ditella			1								1
Coleophora flavipennella														1
Coleophora hemerobiella															1
Coleophora kuehnella												1
Coleophora laricella												1			1
Coleophora lineolea											1			1
Coleophora linosyridella													2	8
Coleophora lixella														1
Coleophora lusciniaepennella															2
Coleophora lutipennella															3
Coleophora milvipennis												1
Coleophora ochrea			1														1
Coleophora ornatipennella										1					3		1
Coleophora paramayrella															1		1
Coleophora paucinotella													3	1
Coleophora pennella			2								1	1	1			1
Coleophora serpylletorum													2	4	3		1
Coleophora sternipennella													1
Coleophora succursella											3	1	5	1
Coleophora sylvaticella														1
Coleophora thymi															2
Coleophora trifariella													1
Coleophora trifolii															1
Coleophora virgatella													1		1
Colobochyla salicalis												1			1
Colocasia coryli									1					2
Colostygia olivata							1
Colostygia pectinataria									1	1
Colotois pennaria	1	2			1	1							1
Comibaena bajularia																1
Conistra erythrocephala			2		1
Conistra ligula			4
Conistra rubiginea					2
Conistra rubiginosa					1
Conistra vaccinii		3	6		1										2	5
Coptotriche angusticollella							3						3		8		1
Coptotriche marginea							1								3	1	1
Cosmardia moritzella						1					3
Cosmia affinis													1
Cosmia pyralina	3						2		4
Cosmia trapezina	1		2			1	2	2	1		1		4	2	6		1
Cosmorhoe ocellata			3	1		1	1		1						2
Cossus cossus												1			1	1
Crambus lathoniellus		1	1			1	2		1	1	2	1	1	1	1		2	1
Crambus pascuella												1				1
Crambus perlella			1				4		2			1	3		2		1	1
Craniophora ligustri							4		5	2	1	2	5	1	3	1	1
Crassa tinctella											1	1		1	4	1	1
Crassa unitella									1						3		1
Crocallis elinguaria											1		4		1
Cryphia algae			1	1				5			2		1		1		1
Cucullia artemisiae	2		1				1
Cucullia chamomillae	2
Cucullia umbratica			2						3
Cybosia mesomella			1				1							1	1
Cyclophora albipunctata										1					1
Cyclophora annularia						1			1
Cyclophora linearia						1
Cyclophora punctaria			1			1	3		1	1	2	1		1	7		1
Cydia amplana															2		1
Cydia coniferana															1
Cydia cosmophorana															1
Cydia fagiglandana							2				1		1		1	1	1
Cydia pomonella	1				1	1	3	1		1		1	1		3	1	2
Cydia splendana			2				5	1	2		1		1	1	8		1
Cydia strobilella											1			1
Cydia succedana																	1
Cymolomia hartigiana															1
Cynaeda dentalis			2				6	1	1	1		2	2		4		2
Dahlica triquetrella															2
Dahlica wockii															9
Deilephila elpenor							1				1	1	1	1		2
Deilephila porcellus			2	2	1	1	3		9		3	1	4	3	4	1	7
Deltote bankiana							2				2	1			1
Deltote deceptoria		2	3	1		9	6		2	2	3	1	13	1	3	1	1	1
Deltote pygarga					1	1	5		8	1	2	1	4	2	2	1
Dendrolimus pini			1
Depressaria depressana			1								4		1		7	1	9
Depressaria douglasella															1
Depressaria emeritella	1												1
Depressaria hofmanni					3
Depressaria olerella															1
Diachrysia chrysitis			2			2			1			1	1
Diachrysia stenochrysis													1
Diacrisia sannio											1		1		3			3
Diarsia brunnea	1		1				2		1				1	1
Dichelia histrionana			1				1								2
Dichomeris alacella									1		1		2	4	4		1
Dichomeris derasella							1			1	2	1	2
Dichonia convergens	1
Dichrorampha acuminatana															1
Dichrorampha obscuratana															2
Dichrorampha petiverella										1			1
Dioryctria abietella			2	1			8		3		8	1	7	5	7	1	2
Dioryctria simplicella															1	1	1
Dioryctria sylvestrella															1
Diurnea fagella					1										11	7
Diurnea lipsiella					1	1						1
Dolicharthria punctalis			1										2	1	5		5
Doloploca punctulana					1									1
Drepana falcataria			1	1		1	1				2		1	1	5
Drymonia dodonaea						1							1
Drymonia querna													2	1	1
Drymonia ruficornis				1	1				3				2		5	3
Dryobotodes eremita															2
Dypterygia scabriuscula													1
Dysauxes ancilla	2		1				1				1		2	2			1
Dyseriocrania subpurpurella					1		1									1
Dysstroma truncata															2
Earias clorana						2								1	2
Earophila badiata	1			1	1
Eccopisa effractella							2							1	2		1
Ecpyrrhorrhoe rubiginalis							2		1				3	1	2	1	1
Ectoedemia argyropeza				1
Ectoedemia minimella				1
Ectoedemia subbimaculella
Ectropis crepuscularia			1		1		1		2
Egira conspicillaris				1	9		1		4				1	1
Eilema caniola																	1
Eilema complana	1		1	1			13		7		3		2	11	6		3
Eilema depressa						1	13	2	2		3		1	3	2		1
Eilema lurideola													1
Eilema lutarella			1
Eilema pygmaeola							1				4			1	5
Eilema sororcula						5	2		2				3	2	1
Elachista argentella			1												1		1
Elachista canapennella															1
Elachista chrysodesmella											1
Elachista dispunctella					1									1
Elachista freyerella															1
Elachista juliensis											1		1	1
Elachista lugdunensis									1		1	1	1		12		1
Elachista maculicerusella															2
Elachista pollinariella															1
Elachista pullicomella														1
Elaphria venustula							3		1	1	1				2
Elegia similella											2
Ematurga atomaria		2					1	1			2		2		1
Emmelina monodactyla				1											1
Endothenia ericetana							1
Endothenia nigricostana							1
Endothenia oblongana															1
Endotricha flammealis	1		4			1	21	5	1		1		34	2	13		3
Ennomos alniaria									1
Ennomos erosaria							3							1			1
Ennomos quercinaria													1
Epagoge grotiana									2								2
Epermenia pontificella			1	1	1				1	1			7
Ephestia woodiella																1
Epiblema foenella			1		1		9		1	1	1				4
Epiblema graphana															2		11
Epiblema similana			1								1		1	1			2
Epicallima formosella															2
Epinotia abbreviana															2
Epinotia cinereana															2
Epinotia granitana						4
Epinotia immundana															1
Epinotia kochiana													2
Epinotia nanana						1									1	2
Epinotia nigricana																1
Epinotia nisella			1			1	1								1		1
Epinotia rubiginosana														1	2
Epinotia solandriana									2				1
Epinotia tedella						2	1			1	4		1		1	1
Epinotia tenerana			3												1
Epinotia tetraquetrana															1
Epione repandaria									1
Epirrhoe alternata		1	3	1		4	15	1	3	1	3	1	7	1	3	2	2
Epirrhoe galiata			3	1		4	1	1	19	1	5	3	21	3	9	1	4
Epirrhoe tristata				1		2	3		4	1	1		4		5		1
Episema glaucina													2
Erannis defoliaria	1	2														6
Etainia sericopeza															1
Eteobalea anonymella			1								1		1	2
Ethmia bipunctella				9	2	1	3		2	1	6	2	4	3	5		3
Ethmia dodecea			1				1		1	6		1	1
Ethmia quadrillella													1		1	1
Ethmia terminella			1							1		1
Euchoeca nebulata															1
Euclidia glyphica		3						2			1		2	3	4		3	7
Euclidia mi								1					1				1
Eucosma balatonana															3
Eucosma campoliliana													1		1
Eucosma cana									2				3	1	5		1
Eucosma conterminana			1								1	1		1	6		1
Eucosma fulvana			2			4	5		1	1	16	2	29	3			1
Eucosma hohenwartiana									1
Eucosma metzneriana							1
Eudemis profundana			2											1			5
Eudonia lacustrata							11		5	1	1		2	1	12	1	3
Eudonia mercurella							5	2	3		7		2		5		3
Eudonia truncicolella															1
Eugnorisma glareosa			1												2
Eulamprotes atrella			2										1
Eulamprotes superbella			1			2
Eulamprotes unicolorella			2			1					1			1	4	7
Eulithis prunata	1								2				1
Euphyia unangulata									1		1
Eupithecia abbreviata					4		1		1				2		6	5
Eupithecia abietaria			2									1	2	1
Eupithecia absinthiata				1											4
Eupithecia analoga											1
Eupithecia centaureata			3	1			5	1					2	1	4		2
Eupithecia dodoneata							8		2						2	1
Eupithecia exiguata				1
Eupithecia extraversaria									1		2				1
Eupithecia haworthiata																	1
Eupithecia icterata	1		2	2		2	1	1							7
Eupithecia innotata							3								1
Eupithecia intricata						1									1
Eupithecia inturbata													1		2		2
Eupithecia linariata						1	1
Eupithecia plumbeolata							1
Eupithecia satyrata																1
Eupithecia subfuscata						3			1		2		1	2	1
Eupithecia subumbrata						2	2			2	1				1		1
Eupithecia succenturiata	1						1
Eupithecia tantillaria				1			1						1		2
Eupithecia venosata			1				1		1						2
Eupithecia virgaureata													1		2	1
Euplagia quadripunctaria			1	1			3	5			3		1		6		1
Euplexia lucipara	1														1
Eupoecilia angustana			1				3		1	1			1	1	3		1
Eupsilia transversa		1	1		5										3	3
Eurhodope cirrigerella															1
Eurrhypis pollinalis					2									1
Euxoa aquilina			3				1				1				2		1
Euxoa obelisca			2	1		5									1
Evergestis limbata			1			1					1
Evergestis sophialis			1			1	28		8	2	3	9	21	2			1
Exoteleia dodecella			1										1		2	1
Falcaria lacertinaria															1
Furcula bifida											1		1		2		1
Furcula furcula				1
Galleria mellonella			1
Gandaritis pyraliata	2		1												1
Gelechia muscosella													1		2	1	1
Gelechia nigra							1						1
Gelechia rhombella			1
Gelechia scotinella							1						2		3		1
Gelechia sestertiella															3
Gelechia sororculella															2
Gillmeria pallidactyla	1										1
Gluphisia crenata											1			1	1
Glyphipterix simpliciella													1
Gnophos furvata			1						2		1		128	3	3		1	1
Gonepteryx rhamni		2	1					2					6	1	8			2
Gracillaria syringella		1				1							2
Grapholita compositella															1
Grapholita coronillana					1
Griposia aprilina	2														3
Gymnoscelis rufifasciata															3
Gypsonoma dealbana											1		1
Gypsonoma minutana															2
Gypsonoma sociana										1					3
Habrosyne pyritoides	1				1				3		1		1	1	2	1	1
Hada plebeja																1
Hadena albimacula														1
Hadena compta													1
Hadena confusa									1
Haplochrois ochraceella									2				1		5
Harpella forficella			1				2							2	1			1
Harpyia milhauseri					1				4						1
Hecatera bicolorata															3
Hecatera dysodea							1		1
Hedya atropunctana													1		1
Hedya nubiferana	1		1		1	2	7		6	7	2	2	3	2	8	1	1
Hedya ochroleucana												1			1
Hedya pruniana			1			2	3		1	1	5	3	9	1	2		1
Hedya salicella							1						2		4	1	2
Helcystogramma lutatella											1		3	1	5		8
Helcystogramma rufescens													1		1
Heliomata glarearia							5		5	1	1		1		1	1	2	2
Heliothis adaucta			1
Heliothis viriplaca											1
Heliozela sericiella														441
Hellinsia carphodactyla			1			1								1	1
Hellinsia didactylites	1
Hemaris fuciformis													1
Hemistola chrysoprasaria			1										1		2
Hemithea aestivaria			1				3		1		1
Herminia grisealis						1			1				1
Herminia tarsicrinalis														1
Herrichia excelsella														2	1
Hoplodrina ambigua			2	1		4	3				4		2	1	5		2
Hoplodrina blanda	1		1				1				1		1	1	5		2
Hoplodrina octogenaria	2						7		5	1	2	1	4	1	4		1
Hoplodrina respersa				1			2		8	1	2	4	11		3	1	2
Hoplodrina superstes			1	1										1			2
Horisme radicaria															2
Horisme tersata			1
Horisme vitalbata			1		1	2	3		1				3	1
Hydrelia flammeolaria						1	2
Hydria cervinalis	1				3								1	8	3	1
Hydria undulata	1		1
Hydriomena furcata	1		1				1		1				1		3		1
Hyles euphorbiae			2	1		3	4		5	1		1	3	2	2
Hypena proboscidalis	1		2			1			1				2	1	1	1
Hypena rostralis					1											1
Hypercallia citrinalis			3	1			2		4	4	2	2	32
Hypochalcia ahenella												1	1
Hypomecis punctinalis			2	1		2	3		2		1	2	1	2	1		1
Hypomecis roboraria							1		1	1
Hypsopygia costalis									1						2		1
Hypsopygia glaucinalis			1				2							1	1
Idaea aureolaria			1												1	1
Idaea aversata			3	1			4		2	1	1			2	4		3
Idaea biselata	1						1		1				1	1	4		1
Idaea dilutaria			1						12	2			18
Idaea fuscovenosa																	1
Idaea humiliata													2	2	5		3
Idaea moniliata			2				2		6				3	3	2
Idaea muricata															3		1
Idaea pallidata		2
Idaea rufaria		1	2				11		4		5		51	3	16		2
Idaea serpentata											1		4					1
Idaea straminata			1										1		3		1
Incurvaria masculella							1
Infurcitinea albicomella			3				1				3		1		2		1
Ipimorpha subtusa	2		1				1		1					1	1
Isophrictis anthemidella											1				1	1
Isophrictis striatella							1				1				8
Isotrias rectifasciana			2	1		3	1		3	1					1
Korscheltellus lupulina			1	1									3
Lacanobia amurensis			3			13	1		4	2	3	3	7	3		1	1
Lacanobia contigua																	1
Lacanobia oleracea	1		1				1										1
Lacanobia suasa			2	1									1		1
Lacanobia thalassina			1				1				1	2	8		4	1
Lacanobia w-latinum			2								1	1	2	1	1
Lampronia corticella											1
Laodamia faecella															1
Laothoe populi							1								2		1
Lasiocampa trifolii															7
Laspeyria flexula						2	3		4		1	1	1		3
Lateroligia ophiogramma	2		2				2
Lathronympha strigana							1		1			1			1
Leucania obsoleta														1
Leucoma salicis			1
Leucoptera laburnella															1
Ligdia adustata			1	1	1	1	6		2	1	1	1	2	2	3		1
Limenitis camilla	1												1
Limnaecia phragmitella			2				1								2
Lithophane ornitopus	1				1										1	2
Lithophane socia					1										1
Litoligia literosa			1						1						1	1	1
Lobesia reliquana				1
Lobophora halterata	9			1					2						2	2
Lomaspilis marginata		1	1	1			4		4		3		2	1	4
Lomographa bimaculata										1	1		2
Lomographa temerata			1	1		3	2		3	3		1	3	1	2	3
Loxostege sticticalis													3		2
Luperina testacea															1
Luquetia lobella						3	1			1	4	2	4			1
Lycia hirtaria					1
Lygephila craccae							1
Lygephila pastinum														1
Lygephila viciae			1			1	2		1		2		1		1	1
Lymantria dispar								2			2			25	4		1
Lymantria monacha	1		1				1								1
Lyonetia clerkella							1							1	1
Macaria alternata			3	1		1	2		1	1	1	1	1	1	2	1	1
Macaria brunneata			1				1			1
Macaria liturata			2	1	1	1	3		2		1		1	1	4		1
Macaria notata						1					2	1	4	1	1
Macaria wauaria									4							1
Macdunnoughia confusa								1					5		1
Macroglossum stellatarum													13
Macrosaccus robiniella
Macrothylacia rubi			2	1	1				1	1	3		1	1
Malacosoma castrensis			1
Malacosoma neustria									4
Mamestra brassicae			2			2									1
Mecyna flavalis							3						4	1	1			2
Meganola albula														2	1
Meganola strigula									1			1
Melanchra persicariae			1							1					3
Melanthia procellata							1		2				1	1
Merrifieldia baliodactylus	1
Merrifieldia tridactyla											1				1
Mesapamea didyma																	1
Mesapamea secalis			2	1											2
Mesoleuca albicillata											1
Mesoligia furuncula	1		1	1		2	1				1			1	3		1
Mesophleps silacella			4	1							3	2	1		5	1	3
Mesotype didymata	1
Metzneria metzneriella												1
Mimas tiliae			1	1	1						1
Minoa murinata		3	1			1	1	9		1			5	4	2		5	7
Mirificarma cytisella					1		1								1
Mirificarma maculatella			1						3		2		42	1	2		2
Mniotype satura															1
Moitrelia obductella			2				2		1		2		13	5
Moma alpium	1					1							1		2
Mompha epilobiella							1								2
Mompha miscella			2			1	1				1	3	1	1	2		1
Mompha sturnipennella															1
Mompha subbistrigella											1				2		1
Monochroa cytisella													1
Monochroa parvulata											1				1
Monopis laevigella						1
Monopis monachella											1						2
Monopis obviella			1			1	2		7	1	1	1	1		4	1	1
Monopis weaverella															1
Myelois circumvoluta			2															1
Mythimna albipuncta			2			4	4	2	3		1		3		5		1
Mythimna conigera	1		2				1		1				1		4		2
Mythimna ferrago	1		2	1			1		1			1	1	1	5		1
Mythimna impura			1				3						1		2
Mythimna l-album			1		1		1				1		1		5
Mythimna pallens	1		3	1	1	1	2			1			1		1
Mythimna sicula			3			2			1		4		6	4
Mythimna straminea							1
Nemapogon koenigi															2
Nematopogon pilella				1					1					1	1
Nematopogon robertella													1
Nematopogon schwarziellus															1
Nematopogon swammerdamella				1	1		1		2					1
Nemophora metallica																		2
Nemophora scopolii							1									2
Neofriseria peliella							1
Neosphaleroptera nubilana												1
Neotelphusa sequax			1				3	1	8	7	3	1	4	3	4		1
Nephopterix angustella			1	1			2						2	1	2
Noctua comes	2		2				1	1	3						9		2
Noctua fimbriata	1		3			1	8	2	4				2		12		7
Noctua interjecta											1				4		2
Noctua interposita			1						1				2		1		1
Noctua janthe				1				1
Noctua janthina				1			6	1	2						3		2
Noctua pronuba	1		4	1		1	1	3	6		1	1	7	2	34	1	6	1
Nola cucullatella	1						1										1
Nomophila noctuella													2
Nothris verbascella			1							2		2	7	1	2
Notocelia cynosbatella			2	1		2			2		2		5	7	1	1
Notocelia incarnatana						1	1								1
Notocelia roborana	1						2		2		3		5	1	3		1
Notocelia rosaecolana												1
Notocelia trimaculana							1		4		1		4		3
Notocelia uddmanniana			3				2		1					1	4		1
Notodonta dromedarius			1	1	1		1				2				1		1
Notodonta torva											1
Notodonta tritophus			1											2	2
Notodonta ziczac	1		1				2				1	1	3	1	6		1
Nyctegretis lineana			2												1
Nycteola revayana				1					1				1		3
Ochropleura plecta	1		2	1	1	2	7	1	2	1	3	1	9	2	9	1	3
Ocnerostoma friesei															2	2
Odontosia carmelita	1
Oecophora bractella							2		1	1		1			1
Oegoconia uralskella	1		1				4		2		2		2	1	3		2
Oidaematophorus lithodactyla			1
Oligia latruncula			2			9	5		4	1	1	1	4		5	1	1
Oligia strigilis			1		1				4		5		4	3	3	1	1
Oligia versicolor											1	1
Oncocera semirubella			1	1							1		1	1	17		2	2
Operophtera brumata												1				5
Operophtera fagata	1	1
Opigena polygona			1	1
Opisthograptis luteolata				1		1	1								2
Orgyia antiqua									1		1	1
Orophia sordidella			2						5	1			4
Orthosia cerasi				1	9		3		1							2
Orthosia cruda		9			29		1								8	2
Orthosia gothica		1			3		1								3	3
Orthosia gracilis	2				2				1				1
Orthosia incerta		2			1		1								1	2
Orthosia miniosa					3		1							2
Orthosia populeti															6	5
Orthotaenia undulana													1
Ostrinia nubilalis							11		3		1		2	2	3		1
Ourapteryx sambucaria			1				3		2			1	1		1		1
Oxyptilus parvidactyla							3				1	2	8		7	1	2
Oxyptilus pilosellae			1										1		1		1
Pammene fasciana									1			1			1	1
Pammene rhediella														1
Pandemis cerasana			1			1	3			7	4	3	1	1	4	1
Pandemis corylana							1	5
Pandemis heparana							1				1		1	1	2		2
Panolis flammea									1							3
Panthea coenobita							1								1
Parachronistis albiceps															1
Paracolax tristalis													2	3	1
Paramesia gnomana															1
Paranthrene insolitus							8
Parapoynx stratiotata															2		1
Parascotia fuliginaria	1
Paraswammerdamia albicapitella												1	1				1
Paraswammerdamia nebulella			1												1
Parectropis similaria											1		3
Pareulype berberata		1		1		1			1				1		1
Parornix atripalpella														1
Parornix devoniella										1
Parornix finitimella															1
Parornix torquillella															1
Pasiphila rectangulata			3			5	3		1	3		1			1
Patania ruralis	1		1	1			1	1			1		3	4	6		2
Pediasia contaminella	1
Pediasia luteella							4				2	1	1	2	1		1
Pelochrista hepatariana							2		2		1	1	2		2		1
Pempeliella ornatella	1		3			1	8		7	1	4	9	6	1	9		2
Peribatodes rhomboidaria						5	4	1	7	1	1	1	7	1	3	1
Peribatodes secundaria			1												1
Periclepsis cinctana			2				1						1
Peridea anceps									3				1		2
Perizoma alchemillata	2		1	1			1						4		4		1
Perizoma bifaciata						1	1								2
Perizoma lugdunaria	1
Petrophora chlorosata													3
Pexicopia malvella							3								1		1
Phalera bucephala			1						1		1			1	1
Pheosia tremula								1					1		3
Phiaris palustrana															1
Phibalapteryx virgata
Philereme transversata			1				1		6				4	1	3		1
Philereme vetulata			2						14	1	1	1	25			1
Phlogophora meticulosa			2						1						1
Photedes fluxa							1
Photedes minima	1
Phragmatobia fuliginosa			1	1			1				1		2		9		1
Phtheochroa rugosana				1
Phtheochroa sodaliana						1
Phycita roborella			1	1			8	5	5		1	2	1	2	6		2
Phycitodes albatella				1		1					2		1	1	6	1	1
Phycitodes maritima			1												1		1
Phyllodesma tremulifolia				1					2
Phyllonorycter acerifoliella												2
Phyllonorycter blancardella				1
Phyllonorycter cerasicolella												1
Phyllonorycter emberizaepenella						4
Phyllonorycter esperella						5
Phyllonorycter harrisella									1
Phyllonorycter heegeriella															1
Phyllonorycter joannisi												5
Phyllonorycter lantanella						3						3
Phyllonorycter muelleriella			1
Phyllonorycter nicellii												3
Phyllonorycter quercifoliella														1
Phyllonorycter roboris				1					1					13	1
Phyllonorycter sagitella
Phyllonorycter sorbi												5
Phyllonorycter tenerella												1
Phyllonorycter ulmifoliella															1
Phytometra viridaria		1	2						1
Piniphila bifasciana							1									1
Plagodis dolabraria				2		1			1				1		2		1
Platyedra subcinerea															1
Platyptilia gonodactyla													2		3
Platytes alpinella	1													1	5
Platytes cerussella											1
Plemyria rubiginata			1				1		2				1		1
Pleurota aristella			3	1		2	12				21		23	1	16		23	2
Plutella xylostella	2	1	2			1	3	1	1	2	6	2	4	2	9	19	2
Poecilocampa populi		2
Polia bombycina													1		1
Polia nebulosa							1		3	1		1	1
Polyphaenis sericata																	1
Polyploca ridens					8										8	3
Polypogon tentacularia													1		6
Promalactis procerella			1				2		2		1				2
Proutia betulina															1
Pseudargyrotoza conwagana			4		1	2	12		9			1	3	1	6	1	2
Pseudohermenias abietana															1
Pseudoips prasinana					1	2	3			1	1		3		1		2
Pseudopanthera macularia		3					1	1	1				3	4	1
Pseudotelphusa paripunctella													1
Pseudotelphusa scalella			1	1		1					2
Pseudotelphusa tessella							1		2		1		17	1
Pseudoterpna pruinata		1	1				3		1			1	9	1	1
Psoricoptera gibbosella															1		1
Psyche casta														2
Pterapherapteryx sexalata															2
Pterophorus pentadactyla											1		1		1
Pterostoma palpina			1	1			1				1	1	1	1	1	2
Pterotopteryx dodecadactyla				1
Ptilodon capucina				1			1
Ptilodon cucullina							2		3		2						1
Ptilophora plumigera					1
Ptycholoma lecheana					1						4				1
Ptycholomoides aeriferana							1
Pyralis farinalis															1
Pyrausta aurata			1			1	3		1		2		4	2	5		1
Pyrausta despicata	1			1			2						6	1	5	1	2	2
Pyrausta nigrata															1
Pyrausta purpuralis												1	2		1
Pyrausta rectefascialis											3		6	1	2		1
Pyropteron affinis			1
Pyrrhia umbra							1					1	1	3			1
Rebelia plumella														2
Recurvaria leucatella															3
Recurvaria nanella											2			1	6		2
Retinia resinella													1
Rhodostrophia vibicaria	1		1				2		1	1	2	1	4		4	2	1
Rhopobota naevana							1						8	2	4
Rhyacionia buoliana															4		1
Rhyacionia pinicolana															4	2
Rhyacionia pinivorana				1									3		1
Rhyparia purpurata							2
Rivula sericealis			1				2				5	1			2		1
Rusina ferruginea			1				1		6				4	1	1
Schiffermuelleria schaefferella											1
Sciota adelphella			1
Sciota hostilis													1
Sciota rhenella							1
Scoliopteryx libatrix				1
Scoparia ambigualis					1		1		3	1	2	1	3	1	3	1
Scoparia basistrigalis							1		1
Scoparia pyralella						3	6		9	7	2	1			4	1	1
Scoparia subfusca			1				1		1						5	2	2
Scopula immorata					1	1	1				1		1		5			4
Scopula marginepunctata			1			1	1		3	1			4	1
Scopula nigropunctata	1								1			1			1
Scopula ornata		1	3	2	1	3	2		1	2	5	1	12	3	6
Scopula rubiginata															4
Scotopteryx bipunctaria							1	1					5		8		1
Scotopteryx chenopodiata	1			1		1	1								3		1	3
Scotopteryx moeniata			1				1	1					2					2
Scotopteryx mucronata								1
Scrobipalpa artemisiella												1		1	6
Scrobipalpa pauperella													3
Scythris fuscoaenea								2							15		1
Scythris limbella											2
Scythris scopolella			2				1								3
Selagia argyrella									1		1				5
Selagia spadicella			2				4	2			1		1		4		1	2
Selenia dentaria	1													1			1
Selenia tetralunaria	1				5		1		1						3	1
Semioscopis steinkellneriana														3		1
Sideridis reticulata			2			2	4		3	1	1	1	2	2	2	3	1
Sideridis turbida				1
Siona lineata		2	2			1	1				1		5	3	3		4
Sitochroa palealis			1								1		1	2	2
Sitochroa verticalis															2
Sophronia chilonella												2	1
Sophronia sicariellus											1		3	1			1
Sorhagenia lophyrella									1
Sphinx ligustri												1
Sphinx pinastri			2								1				5
Spilonota ocellana			1						3	1	1	2	2	1	7
Spilosoma lubricipeda			1			1					2		1	2	1
Stathmopoda pedella													2
Stauropus fagi			1				1				1	1	1
Stegania trimaculata																	1
Stenolechia gemmella											1				2
Stigmella aceris												2	4
Stigmella aeneofasciella							2
Stigmella basiguttella
Stigmella floslactella													1
Stigmella lonicerarum						11	3
Stigmella luteella
Stigmella microtheriella						2
Stigmella oxyacanthella
Stigmella plagicolella						2						5
Stigmella ruficapitella									1
Stigmella saliciscluster
Stigmella samiatella									1
Stigmella splendidissimella
Stomopteryx remissella			2			2	5		2	7	69	7	25	2	83	1	1
Sunira circellaris			4
Swammerdamia pyrella							1								2
Synanthedon stomoxiformis
Synaphe punctalis				1							2				6		1
Syndemis musculana							1		2						1
Teleiodes flavimaculella						1
Teleiodes luculella			2			9	3		6		4	9	5		4
Teleiodes saltuum			1									1
Teleiodes vulgella			2				2		3	1		1	3	1	6
Tethea ocularis			1				2					1				1	1
Tethea or				1			1		4						1		3
Thalera fimbrialis			1				4		1				4		5
Thalpophila matura								2							3
Thera obeliscata			1				1		1				1	1	3	1
Thera variata						1
Theria rupicapraria
Thetidia smaragdaria									1
Thiodia citrana			1				2		2	1					1	1	7
Thisanotia chrysonuchella			4	1	1	29	5		1		7	1	4	2	1		1	2
Thyatira batis			1	1	1				1				3		2
Tiliacea citrago					1
Timandra comae	1		1			2					1		1	1	1
Tinagma ocnerostomella															4	1	1
Tinea semifulvella									5		1
Tinea trinotella				1			1		1				2
Tischeria decidua															1
Tischeria dodonaea						1
Tischeria ekebladella						2	1				1	1	4
Tortricodes alternella					1									1	2
Tortrix viridana			1				3		1	3	2	1			2		1
Trachea atriplicis									1		1		9	1	1
Triberta helianthemella
Trichopteryx carpinata		2													2
Trichopteryx polycommata															1
Trifurcula eurema															1
Trifurcula subnitidella											1				2
Triodia sylvina				1
Triphosa dubitata				1			1							2			1
Trisateles emortualis							1				1		1
Tyta luctuosa	1					1	1		1		1				2			1
Udea ferrugalis		1						1
Udea prunalis													2
Uresiphita gilvata						3			7		1		6		2		1
Vitula biviella														1
Watsonalla binaria			1	1		2	3		25		2		6	1	1		2
Watsonalla cultraria									1				1		2
Xanthia togata															3
Xanthocrambus saxonellus			1				3		2		3	1	2	9	1		1
Xanthorhoe biriviata	1
Xanthorhoe designata									1
Xanthorhoe ferrugata	1		2						1						1
Xanthorhoe fluctuata	1																1
Xanthorhoe montanata			1
Xanthorhoe quadrifasiata	1		1									1			1
Xanthorhoe spadicearia	2			2				1	1				2		4		1
Xerocnephasia rigana							1		1	1			2
Xestia baja	1			1
Xestia c-nigrum	1		3	1		4	4	5	1	1	1	1	35	5	11		3
Xestia ditrapezium									2	1			1		3
Xestia sexstrigata	1						2
Xestia stigmatica			1												1
Xestia triangulum							3		4				2	1	3
Xestia xanthographa			1			2									35
Yponomeuta cagnagella									1		1		11
Yponomeuta evonymella	2		2			8	15		2		1	1	2	1	25		1
Yponomeuta irrorella										1		1			1		2
Yponomeuta padella			1				3	8			1		2	1	11		21
Yponomeuta plumbella			1				3		1	1	1		9	1	5		1
Yponomeuta rorrella														1	4		1
Yponomeuta sedella				2			1
Ypsolopha asperella											1		1		2
Ypsolopha dentella									1
Ypsolopha falcella							1		1
Ypsolopha lucella											1		1		1
Ypsolopha mucronella													1	1
Ypsolopha parenthesella								2
Ypsolopha scabrella			1								2				5
Ypsolopha sequella			1				1		1	1		2			1
Ypsolopha sylvella						1							1				1
Ypsolopha ustella			1		1											2
Zeiraphera isertana			5						4		2		4		4
Zelleria hepariella							1
Zeuzera pyrina							1										1
Zimmermannia liebwerdella				1							1

## Sheet: Species traits
Traditional land use abandonment drives multifunctionality
Jan Christian Habel, Andreas Segerer, Werner Ulrich, Thomas Schmitt
				Ellenberg scores
Species	Habitat Imago	Habitat Larvae	Larval feeding plant	Light	Temperature	Continetality	Humidity	pH	Nitrogen
Abraxas sylvata	Forests	Herbs	Lunaria rediviva	4	5	4	6	7	8
Abrostola asclepiadis	Dry meadows	Herbs	Vincetoxicum hirundinaria	6	5	5	3	7	3
Abrostola tripartita	Moor/bog	Herbs	Urtica dioica	7	6	4	6	7	9
Acasis viretata	Woody habitats	Herbs	Cornus sanguinea	7	5	4	5	7	4
Acentria ephemerella	Waters	Herbs	Elodea canadensis	7	6	5	2	7	7
Acleris bergmanniana	Woody habitats	Shrubs	Rosa canina	8	5	3	4	7	4
Acleris cristana	Woody habitats	Shrubs	Crataegus monogyna	7	5	3	4	8	4
Acleris ferrugana	Forests	Trees	Quercus spec.	7	6	4	5	7	4
Acleris forsskaleana	Forests	Trees	Acer spec.	7	6	4	5	7	4
Acleris holmiana	Woody habitats	Shrubs	Crataegus monogyna	7	5	3	4	8	4
Acleris shepherdana	Meadows	NA	NA	7	6	4	5	7	4
Acleris variegana	Forests	Shrubs	Crataegus monogyna	7	5	3	4	8	4
Acompsia cinerella	Forests	Others	Moos	7	6	4	5	7	4
Acontia trabealis	Dry meadows	Herbs	Convolvulus arvensis	7	6	4	4	7	4
Acrobasis advenella	Woody habitats	Shrubs	Crataegus monogyna	7	5	3	4	8	4
Acrobasis consociella	Forests	Trees	Quercus spec.	7	6	4	5	7	4
Acrobasis legatea	Woody habitats	Shrubs	Rhamnus catharticus	7	5	5	4	8	4
Acrobasis marmorea	Woody habitats	Shrubs	Prunus spinosa	7	5	5	5	7	4
Acrobasis obtusella	Woody habitats	Trees	Malus spec.	7	6	3	5	7	5
Acrobasis repandana	Forests	Trees	Quercus spec.	7	6	4	5	7	4
Acrobasis suavella	Woody habitats	Shrubs	Crataegus monogyna	7	5	3	4	8	4
Acrobasis tumidana	Forests	Trees	Quercus spec.	7	6	4	5	7	4
Acrocercops brongniardella	Forests	Trees	Quercus robur	7	6	6	5	7	4
Acronicta aceris	Forests	Trees	Quercus spec.	7	6	4	5	7	4
Acronicta auricoma	Forests	Trees	Betula pubescens	7	6	4	8	3	3
Acronicta leporina	Forests	Trees	Alnus glutinosa	7	5	3	9	6	4
Acronicta megacephala	Woody habitats	Trees	Populus tremula	6	5	5	5	7	4
Acronicta psi	Forests	Trees	Alnus glutinosa	7	5	3	9	6	4
Acronicta rumicis	Meadows	NA	Niedere Pflanzen	7	6	4	5	7	4
Actinotia polyodon	Ruderal	Herbs	Hypericum perforatum	7	6	5	4	6	4
Adela croesella	Woody habitats	Shrubs	Ligustrum vulgare	7	6	3	4	8	3
Adela reaumurella	Woody habitats	Trees	Fagus sylvatica	3	5	2	5	7	4
Adoxophyes orana	Forests	Trees	Alnus glutinosa	5	5	3	9	6	4
Aethes dilucidana	Dwarf shrubs	Herbs	Pastinaca sativa	8	6	5	4	8	5
Aethes hartmanniana	Dry meadows	Herbs	Knautia arvensis	7	6	3	4	7	4
Aethes margaritana	Dry meadows	Herbs	Achillea millefolium	7	6	4	5	7	4
Aethes smeathmanniana	Meadows	Herbs	Achillea millefolium	8	6	4	4	7	5
Aethes williana	Dry meadows	Herbs	Daucus carota	8	6	5	4	7	4
Agapeta hamana	Meadows	Herbs	Cirsium arvense	8	5	4	5	7	7
Agapeta zoegana	Dry meadows	Herbs	Centaurea spec.	7	6	4	5	7	4
Agdistis adactyla	Dry meadows	Herbs	Artemisia campestris	9	6	5	2	5	2
Aglia tau	Forests	Trees	Alnus glutinosa	5	5	3	9	6	4
Agnoea elsae	Woody habitats	NA	NA	7	6	4	5	7	4
Agnoea flavifrontella	Woody habitats	NA	NA	7	6	4	5	7	4
Agonopterix arenella	Ruderal	Herbs	Arctium lappa	9	6	4	5	7	9
Agonopterix curvipunctosa	Meadows	Herbs	Anthriscus sylvestris	7	6	5	5	7	8
Agonopterix furvella	Dwarf shrubs	Herbs	Dictamnus albus	7	8	4	3	8	2
Agonopterix heracliana	Meadows	Herbs	Anthriscus sylvestris	7	6	5	5	7	8
Agonopterix kaekeritziana	Dry meadows	Herbs	Centaurea jacea	7	6	5	5	7	4
Agonopterix liturosa	Woody habitats	Herbs	Hypericum perforatum	7	6	5	4	6	4
Agonopterix nervosa	Dry meadows	Herbs	Genista germanica	7	5	4	4	2	2
Agonopterix ocellana	Forests	Trees	Salix caprea	7	6	3	6	7	7
Agonopterix propinquella	Ruderal	Herbs	Arctium lappa	9	6	4	5	7	9
Agonopterix purpurea	Meadows	Herbs	Torilis japonica	6	6	3	5	8	8
Agriopis aurantiaria	Forests	Trees	Quercus spec.	7	6	4	5	7	4
Agriopis bajaria	Woody habitats	Trees	Quercus spec.	7	6	4	5	7	4
Agriopis marginaria	Forests	Trees	Alnus glutinosa	5	5	3	9	6	4
Agriphila inquinatella	Dry meadows	Herbs	Festuca ovina	7	6	3	5	3	1
Agriphila straminella	Meadows	Grasses	Gras	7	6	4	5	7	4
Agriphila tristella	Meadows	Grasses	Gras	7	6	4	5	7	4
Agrius convolvuli	Meadows	Herbs	Convolvulus arvensis	7	6	4	4	7	4
Agrochola helvola	Woody habitats	Trees	Quercus spec.	7	6	4	5	7	4
Agrochola lota	Forests	Trees	Alnus glutinosa	5	5	3	9	6	4
Agrochola macilenta	Forests	Herbs	Leontodon spec.	7	6	4	5	7	4
Agrotera nemoralis	Woody habitats	Trees	Carpinus betulus	4	6	4	5	7	4
Agrotis clavis	Dry meadows	NA	Niedere Pflanzen	7	6	4	5	7	4
Agrotis exclamationis	Meadows	NA	Niedere Pflanzen	7	6	4	5	7	4
Agrotis ipsilon	Ubiquistic	Grasses	Gras	7	6	4	5	7	4
Agrotis segetum	Ruderal	Herbs	Taraxacum officinalis	7	6	4	5	7	8
Alcis bastelbergeri	Forests	Trees	Betula pubescens	7	6	4	8	3	3
Alcis repandata	Forests	Trees	Betula pendula	7	6	4	5	7	4
Aleimma loeflingiana	Forests	Trees	Quercus spec.	7	6	4	5	7	4
Aleucis distinctata	Dry meadows	Shrubs	Prunus spinosa	7	5	5	5	7	4
Allophyes oxyacanthae	Woody habitats	Shrubs	Crataegus monogyna	7	5	3	4	8	4
Alsophila aceraria	Forests	Trees	Quercus spec.	7	6	4	5	7	4
Alsophila aescularia	Woody habitats	Trees	Fagus sylvatica	3	5	2	5	7	4
Amphipoea fucosa	Meadows	Grasses	Gras	7	6	4	5	7	4
Amphipyra berbera	Woody habitats	Shrubs	Crataegus laciniata	7	6	4	5	7	4
Amphipyra pyramidea	Forests	Trees	Quercus spec.	7	6	4	5	7	4
Amphipyra tragopoginis	Meadows	NA	Niedere Pflanzen	7	6	4	5	7	4
Anacampsis blattariella	Woody habitats	NA	NA	7	6	4	5	7	4
Anacampsis obscurella	Woody habitats	Shrubs	Prunus spinosa	7	5	5	5	7	4
Anacampsis populella	NA	NA	NA	7	6	4	5	7	4
Anacampsis scintillella	Dry meadows	Herbs	Helianthemum nummularium	7	6	4	3	7	2
Anania coronata	Forests	Shrubs	Sambucus nigra	7	5	3	5	7	9
Anania crocealis	Dry meadows	Herbs	Buphthalmum salicifolium	8	6	4	4	8	3
Anania fuscalis	Forests	Herbs	Melampyrum pratense	7	6	3	5	3	2
Anania hortulata	Ruderal	Herbs	Ballota nigra	8	6	5	5	7	8
Anania lancealis	Moor/bog	Herbs	Eupatorium cannabinum	7	5	3	7	7	8
Anania verbascalis	Dry meadows	Herbs	Teucrium montanum	8	5	4	1	9	1
Anaplectoides prasina	Forests	NA	Niedere Pflanzen	7	6	4	5	7	4
Anarsia lineatella	Woody habitats	Shrubs	Prunus persica	7	6	4	5	7	4
Anarta trifolii	Meadows	Herbs	Saponaria spec.	7	6	4	5	7	4
Anchinia cristalis	Forests	Herbs	Rumex spec.	7	6	4	5	7	4
Ancylis achatana	Woody habitats	Shrubs	Crataegus monogyna	7	5	3	4	8	4
Ancylis apicella	Woody habitats	Shrubs	Frangula alnus	6	6	5	8	4	4
Ancylis badiana	Woody habitats	Herbs	Lathyrus niger	5	6	4	3	7	3
Ancylis laetana	Forests	Trees	Populus tremula	6	5	5	5	7	4
Ancylis mitterbacheriana	Forests	Trees	Fagus sylvatica	3	5	2	5	7	4
Ancylis tineana	Forests	Trees	Betula pendula	7	6	4	5	7	4
Ancylis unculana	Woody habitats	Shrubs	Frangula alnus	6	6	5	8	4	4
Ancylosis cinnamomella	Dry meadows	Herbs	Sedum album	9	6	2	2	7	1
Angerona prunaria	Forests	Herbs	Solidago virgaurea	5	6	4	5	7	4
Anorthoa munda	Forests	Trees	Betula pubescens	7	6	4	8	3	3
Anticlea derivata	Woody habitats	Shrubs	Rosa canina	8	5	3	4	7	4
Apamea anceps	Meadows	Trees	Quercus spec.	7	6	4	5	7	4
Apamea lithoxylaea	Dry meadows	Grasses	Gras	7	6	4	5	7	4
Apamea monoglypha	Meadows	Grasses	Gras	7	6	4	5	7	4
Apamea scolopacina	Forests	Grasses	Gras	7	6	4	5	7	4
Apamea sordens	Meadows	Grasses	Gras	7	6	4	5	7	4
Apamea sublustris	Meadows	Grasses	Gras	7	6	4	5	7	4
Aphomia sociella	Ubiquistic	Others	Nester von Hymenoptera	7	6	4	5	7	4
Aphomia zelleri	Dry meadows	Herbs	Euphorbia cyparissias	8	6	4	3	7	3
Aplocera efformata	Ruderal	Herbs	Hypericum perforatum	7	6	5	4	6	4
Aplocera plagiata	Dry meadows	Herbs	Hypericum perforatum	7	6	5	4	6	4
Apocheima hispidaria	Forests	Trees	Quercus spec.	7	6	4	5	7	4
Apoda limacodes	Forests	Trees	Quercus spec.	7	6	4	5	7	4
Apotomis betuletana	Meadows	Trees	Betula pendula	7	6	4	5	7	4
Apotomis capreana	Meadows	Trees	Salix caprea	7	6	3	6	7	7
Apotomis inundana	Woody habitats	Trees	Populus tremula	6	5	5	5	7	4
Apotomis turbidana	Dry meadows	Trees	Betula pendula	7	6	4	5	7	4
Aproaerema anthyllidella	Dry meadows	Herbs	Anthyllis vulneraria	8	6	3	3	7	2
Aproaerema cincticulella	Dwarf shrubs	Herbs	Genista germanica	7	5	4	4	2	2
Aproaerema coronillella	Dry meadows	Herbs	Coronilla varia	7	6	5	4	9	3
Aproaerema fournieri	Dry meadows	NA	NA	7	6	4	5	7	4
Aproaerema patruella	Dry meadows	Herbs	Hippocrepis comosa	7	5	2	3	7	2
Aproaerema sangiella	Dwarf shrubs	Herbs	Lotus corniculatus	7	6	3	4	7	3
Aproaerema taeniolella	Dry meadows	Herbs	Lotus corniculatus	7	6	3	4	7	3
Apterogenum ypsillon	Forests	Trees	Populus nigra	5	6	6	8	7	7
Apterona helicoidella	Dry meadows	Herbs	Alyssum montanum	9	6	4	2	7	1
Archips crataegana	Forests	Trees	Quercus spec.	7	6	4	5	7	4
Archips podana	Forests	Trees	Betula pendula	7	6	4	5	7	4
Archips rosana	Woody habitats	Shrubs	Hedera helix	4	5	2	5	7	4
Archips xylosteana	Woody habitats	Trees	Betula pendula	7	6	4	5	7	4
Arctornis l-nigrum	Forests	Trees	Fagus sylvatica	8	5	4	5	7	4
Argyresthia albistria	Woody habitats	Shrubs	Prunus spinosa	7	5	5	5	7	4
Argyresthia bonnetella	Woody habitats	Shrubs	Crataegus monogyna	7	5	3	4	8	4
Argyresthia brockeella	Forests	Trees	Alnus glutinosa	5	5	3	9	6	4
Argyresthia curvella	Forests	Trees	Malus sylvestris	7	6	3	5	7	5
Argyresthia goedartella	Forests	Trees	Alnus glutinosa	5	5	3	9	6	4
Argyresthia laevigatella	Forests	Trees	Larix decidua	8	6	6	4	7	3
Argyresthia pruniella	Woody habitats	Shrubs	Prunus avium	4	5	4	5	7	4
Argyresthia retinella	Forests	Trees	Betula pendula	7	6	4	5	7	4
Argyresthia spinosella	Woody habitats	Shrubs	Prunus spinosa	7	5	5	5	7	4
Aroga flavicomella	Woody habitats	Shrubs	Prunus spinosa	7	5	5	5	7	4
Ascotis selenaria	Forests	Herbs	Artemisia vulgaris	7	6	4	6	7	8
Aspilapteryx limosella	Dry meadows	Herbs	Teucrium chamaedrys	7	6	4	2	8	1
Assara terebrella	Forests	Trees	Abies alba	3	5	4	5	7	4
Asthena albulata	Forests	Trees	Carpinus betulus	4	6	4	5	7	4
Athetis pallustris	NA	Herbs	Plantago major	8	6	4	5	7	6
Athrips mouffetella	Forests	Shrubs	Lonicera spec.	7	6	4	5	7	4
Athrips rancidella	Ruderal	NA	NA	7	6	4	5	7	4
Atolmis rubricollis	Forests	Others	Flechten	7	6	4	5	7	4
Auchmis detersa	Woody habitats	Shrubs	Berberis vulgaris	7	6	4	4	8	3
Autographa gamma	Ubiquistic	NA	Niedere Pflanzen	7	6	4	5	7	4
Autographa pulchrina	Dwarf shrubs	NA	Niedere Pflanzen	7	6	4	5	7	4
Axylia putris	Forests	Herbs	Rumex spec.	7	6	4	5	7	4
Bactra lancealana	Moor/bog	Grasses	Juncus conglomeratus	8	5	3	7	4	3
Batia lambdella	Woody habitats	NA	NA	7	6	4	5	7	4
Batia lunaris	Woody habitats	Others	Lecanora conizaeoides	7	3	3	3	2	4
Batrachedra pinicolella	Ruderal	Trees	Abies alba	3	5	4	5	7	4
Batrachedra praeangusta	Forests	Others	Rinde	7	6	4	5	7	4
Bembecia ichneumoniformis	Dry meadows	Herbs	Anthyllis vulneraria	8	6	3	3	7	2
Bijugis bombycella	Dwarf shrubs	NA	Niedere Pflanzen	7	6	4	5	7	4
Biston betularia	Forests	Herbs	Artemisia vulgaris	7	6	4	6	7	8
Biston strataria	Forests	Trees	Betula pubescens	7	6	4	8	3	3
Blastobasis phycidella	Forests	Others	Detritus	7	6	4	5	7	4
Blastodacna atra	Woody habitats	Trees	Malus sylvestris	7	6	3	5	7	5
Borkhausenia minutella	Forests	Others	Detritus	7	6	4	5	7	4
Brachylomia viminalis	Forests	Trees	Salix spec.	7	6	4	5	7	4
Bryophila domestica	Dry meadows	Others	Flechten	7	6	4	5	7	4
Bryophila ereptricula	Dry meadows	Others	Lecanora spec.	7	6	4	5	7	4
Bryotropha affinis	Ubiquistic	Others	Moos	7	6	4	5	7	4
Bryotropha basaltinella	Dry meadows	Others	Tortula muralis	8	5	5	1	7	4
Bryotropha galbanella	Forests	Others	Moos	7	6	4	5	7	4
Bryotropha senectella	Ubiquistic	Others	Moos	7	6	4	5	7	4
Bryotropha terrella	Meadows	Others	Moos	7	6	4	5	7	4
Bucculatrix bechsteinella	Woody habitats	Shrubs	Crataegus laevigata	6	5	4	5	7	6
Bucculatrix nigricomella	Dry meadows	Herbs	Leucanthemum vulgare	7	6	3	4	7	3
Bucculatrix ratisbonensis	Dry meadows	Herbs	Artemisia campestris	9	6	5	2	5	2
Bucculatrix thoracella	Forests	Trees	Tilia cordata	7	5	4	5	7	5
Bucculatrix ulmella	Forests	Trees	Quercus robur	7	6	6	5	7	4
Bupalus piniaria	Forests	Trees	Picea abies	5	3	6	5	7	4
Cabera exanthemata	Forests	Trees	Betula pubescens	7	6	4	8	3	3
Cabera pusaria	Forests	Trees	Alnus glutinosa	5	5	3	9	6	4
Calamia tridens	Dry meadows	Grasses	Brachypodium pinnatum	6	5	5	4	7	4
Calamotropha paludella	Moor/bog	NA	Typham latifolia	7	6	4	5	7	4
Calliergis ramosa	Forests	Shrubs	Lonicera xylosteum	5	6	4	5	7	6
Callimorpha dominula	Moor/bog	Herbs	Cynoglossum officinale	8	6	5	4	7	7
Calliteara pudibunda	Forests	Trees	Acer spec.	7	6	4	5	7	4
Calophasia lunula	Ruderal	Herbs	Linaria spec.	7	6	4	5	7	4
Caloptilia alchimiella	Forests	Trees	Quercus robur	7	6	6	5	7	4
Caloptilia cuculipennella	Woody habitats	Shrubs	Ligustrum vulgare	7	6	3	4	8	3
Caloptilia populetorum	Woody habitats	Trees	Betula pendula	7	6	4	5	7	4
Caloptilia robustella	Forests	Trees	Quercus robur	7	6	6	5	7	4
Caloptilia rufipennella	Forests	Trees	Acer platanoides	4	6	4	5	7	4
Caloptilia stigmatella	Forests	Trees	Populus nigra	5	6	6	8	7	7
Cameraria ohridella	Ubiquistic	Trees	Aesculus hippocastanum	7	6	4	5	7	4
Campaea margaritaria	Forests	Trees	Betula pendula	7	6	4	5	7	4
Camptogramma bilineata	Forests	Herbs	Taraxacum officinale	7	6	4	5	7	8
Capperia celeusi	Dry meadows	Herbs	Teucrium chamaedrys	7	6	4	2	8	1
Capua vulgana	Forests	NA	NA	7	6	4	5	7	4
Caradrina morpheus	Ruderal	Herbs	Calystegia sepium	8	6	5	6	7	9
Carcina quercana	Forests	Trees	Fagus sylvatica	3	5	2	5	7	4
Carpatolechia decorella	Woody habitats	Shrubs	Cotinus coggygria	7	6	4	5	7	4
Carpatolechia fugitivella	Forests	NA	NA	7	6	4	5	7	4
Caryocolum kroesmanniella	Forests	Herbs	Stellaria holostea	5	6	3	5	6	5
Cataclysme riguata	Dry meadows	Herbs	Asperula arvensis	7	7	3	4	9	3
Catarhoe cuculata	Meadows	Herbs	Galium mollugo	7	6	3	4	7	5
Catephia alchymista	Woody habitats	NA	NA	7	6	4	5	7	4
Catocala fraxini	Forests	Trees	Populus nigra	5	6	6	8	7	7
Catocala fulminea	Woody habitats	Shrubs	Prunus domestica	7	6	4	5	7	4
Catocala nupta	Forests	Trees	Populus nigra	5	6	6	8	7	7
Catocala sponsa	Forests	Trees	Quercus spec.	7	6	4	5	7	4
Catoptria falsella	Dry meadows	Others	Moos	7	6	4	5	7	4
Catoptria margaritella	Moor/bog	Others	Moos	7	6	4	5	7	4
Catoptria mytilella	Dry meadows	Others	Moos	7	6	4	5	7	4
Catoptria permutatellus	Meadows	Others	Moos	7	6	4	5	7	4
Catoptria pinella	Dry meadows	Grasses	Gras	7	6	4	5	7	4
Catoptria verellus	Forests	Others	Moos	7	6	4	5	7	4
Cauchas leucocerella	Dry meadows	NA	NA	7	6	4	5	7	4
Cedestis gysseleniella	Forests	Trees	Pinus sylvestris sylvestris	7	6	7	5	7	4
Celypha lacunana	Ubiquistic	Herbs	Myosotis spec.	7	6	4	5	7	4
Celypha rivulana	Ruderal	NA	NA	7	6	4	5	7	4
Celypha rufana	Ubiquistic	NA	NA	7	6	4	5	7	4
Celypha striana	Meadows	Herbs	Taraxacum officinale	7	6	4	5	7	8
Celypha woodiana	Forests	Herbs	Viscum album	7	6	3	5	7	4
Cephimallota crassiflavella	Ubiquistic	Others	Nester von Hymenoptera	7	6	4	5	7	4
Cepphis advenaria	Forests	Herbs	Vaccinium myrtillus	5	6	5	5	2	3
Ceramica pisi	Ubiquistic	Herbs	Cichorium spec.	7	6	4	5	7	4
Cerastis leucographa	Dwarf shrubs	Herbs	Vaccinium myrtillus	5	6	5	5	2	3
Cerastis rubricosa	Meadows	NA	Niedere Pflanzen	7	6	4	5	7	4
Cerura erminea	Forests	Trees	Populus nigra var. pyramidea	5	6	6	8	7	7
Chamaesphecia empiformis	Dry meadows	Herbs	Euphorbia spec.	7	6	4	5	7	4
Charanyca trigrammica	Meadows	NA	Niedere Pflanzen	7	6	4	5	7	4
Charissa glaucinaria	Dry meadows	Herbs	Sedum sexangulare	7	5	4	2	6	1
Charissa obscurata	Dry meadows	Herbs	Sedum album	9	6	2	2	7	1
Chersotis multangula	Dry meadows	Herbs	Galium verum	7	6	4	4	7	3
Chesias legatella	Dry meadows	Herbs	Cytisus nigricans	7	5	3	4	3	3
Chiasmia clathrata	Meadows	Herbs	Medicago spec.	7	6	4	5	7	4
Chionodes distinctella	Dry meadows	Herbs	Artemisia campestris	9	6	5	2	5	2
Chionodes electella	Forests	Trees	Picea abies	5	3	6	5	7	4
Chionodes fumatella	Dry meadows	NA	NA	7	6	4	5	7	4
Chionodes luctuella	Forests	Trees	Picea abies	5	3	6	5	7	4
Chloantha hyperici	Dry meadows	Herbs	Hypericum perforatum	7	6	5	4	6	4
Chloroclysta siterata	Forests	Trees	Acer campestre	5	6	4	5	7	6
Chloroclystis v-ata	Moor/bog	NA	NA	7	6	4	5	7	4
Choristoneura diversana	Dwarf shrubs	Trees	Quercus spec.	7	6	4	5	7	4
Choristoneura hebenstreitella	Forests	Trees	Betula pendula	7	6	4	5	7	4
Chrysoteuchia culmella	Meadows	Grasses	Gras	7	6	4	5	7	4
Cidaria fulvata	Woody habitats	Shrubs	Rosa canina	8	5	3	4	7	4
Cilix glaucata	Woody habitats	Shrubs	Crataegus monogyna	7	5	3	4	8	4
Cirrhia icteritia	Dry meadows	Trees	Populus tremula	6	5	5	5	7	4
Clavigesta purdeyi	Woody habitats	NA	NA	7	6	4	5	7	4
Clepsis consimilana	Forests	NA	NA	7	6	4	5	7	4
Clostera curtula	Woody habitats	Trees	Salix caprea	7	6	3	6	7	7
Clostera pigra	Forests	Trees	Populus spec.	7	6	4	5	7	4
Cnaemidophorus rhododactyla	Woody habitats	Shrubs	Rosa canina	8	5	3	4	7	4
Cnephasia asseclana	Dwarf shrubs	Herbs	Artemisia campestris	9	6	5	2	5	2
Cnephasia genitalana	Meadows	Herbs	Senecio spec.	7	6	4	5	7	4
Cnephasia stephensiana	Ubiquistic	Herbs	Helichrysum arenarium	8	6	7	2	5	1
Cochylidia implicitana	Dry meadows	NA	NA	7	6	4	5	7	4
Cochylimorpha straminea	Dry meadows	Herbs	Artemisia spec.	7	6	4	5	7	4
Cochylis dubitana	Meadows	Herbs	Hieracium spec.	7	6	4	5	7	4
Cochylis hybridella	Meadows	Herbs	Picris hieracioides	8	6	5	4	8	4
Cochylis nana	Forests	NA	NA	7	6	4	5	7	4
Coleophora alcyonipennella	Dry meadows	Herbs	Centaurea jacea	7	6	5	5	7	4
Coleophora argentula	Dry meadows	Herbs	Achillea spec.	7	6	4	5	7	4
Coleophora bernoulliella	NA	NA	NA	7	6	4	5	7	4
Coleophora betulella	Forests	Trees	Betula pendula	7	6	4	5	7	4
Coleophora conspicuella	Dry meadows	Herbs	Aster linosyris	8	7	5	2	8	2
Coleophora coronillae	Dry meadows	Herbs	Coronilla varia	7	6	5	4	9	3
Coleophora deauratella	Meadows	Herbs	Trifolium pratense	7	6	3	5	7	4
Coleophora discordella	Meadows	Herbs	Lotus corniculatus	7	6	3	4	7	3
Coleophora ditella	Dry meadows	Herbs	Artemisia campestris	9	6	5	2	5	2
Coleophora flavipennella	Dwarf shrubs	Trees	Quercus petraea	7	6	4	5	7	4
Coleophora hemerobiella	Woody habitats	Shrubs	Crataegus monogyna	7	5	3	4	8	4
Coleophora kuehnella	Forests	Trees	Quercus spec.	7	6	4	5	7	4
Coleophora laricella	Forests	Trees	Larix decidua	8	6	6	4	7	3
Coleophora lineolea	Dwarf shrubs	Herbs	Ballota nigra	8	6	5	5	7	8
Coleophora linosyridella	Dry meadows	Herbs	Aster linosyris	8	7	5	2	8	2
Coleophora lixella	Dry meadows	Grasses	Holcus lanatus	7	6	3	6	7	5
Coleophora lusciniaepennella	Dwarf shrubs	Trees	Salix purpurea	8	5	4	5	8	4
Coleophora lutipennella	Forests	Trees	Quercus spec.	7	6	4	5	7	4
Coleophora milvipennis	Woody habitats	Trees	Carpinus betulus	4	6	4	5	7	4
Coleophora ochrea	Dry meadows	Herbs	Helianthemum nummularium	7	6	4	3	7	2
Coleophora ornatipennella	Dry meadows	Grasses	Dactylis glomerata	7	6	3	5	7	6
Coleophora paramayrella	Meadows	NA	NA	7	6	4	5	7	4
Coleophora paucinotella	Dry meadows	Herbs	Betonica officinalis	7	6	5	5	7	3
Coleophora pennella	Dry meadows	Herbs	Centaurea spec.	7	6	4	5	7	4
Coleophora serpylletorum	Dry meadows	Herbs	Origanum vulgare	7	6	3	3	8	3
Coleophora sternipennella	Ruderal	Herbs	Chenopodium album	7	6	4	4	7	7
Coleophora succursella	Dry meadows	Herbs	Artemisia campestris	9	6	5	2	5	2
Coleophora sylvaticella	NA	Herbs	Luzula sylvativca	7	6	4	5	7	4
Coleophora thymi	NA	Herbs	Thymian	7	6	4	5	7	4
Coleophora trifariella	Dwarf shrubs	Shrubs	Cytisus scoparius	7	5	2	4	3	3
Coleophora trifolii	Ruderal	Herbs	Melilotus albus	7	6	4	5	7	4
Coleophora virgatella	Dry meadows	Herbs	Achillea spec.	7	6	4	5	7	4
Colobochyla salicalis	Forests	Trees	Salix caprea	7	6	3	6	7	7
Colocasia coryli	Forests	Trees	Acer spec.	7	6	4	5	7	4
Colostygia olivata	Forests	Herbs	Galium mollugo	7	6	3	4	7	5
Colostygia pectinataria	Forests	Herbs	Stellaria media	6	6	4	5	7	8
Colotois pennaria	Forests	Trees	Betula pubescens	7	6	4	8	3	3
Comibaena bajularia	NA	NA	NA	7	6	4	5	7	4
Conistra erythrocephala	Forests	NA	Niedere Pflanzen	7	6	4	5	7	4
Conistra ligula	Woody habitats	NA	Niedere Pflanzen	7	6	4	5	7	4
Conistra rubiginea	Forests	NA	Niedere Pflanzen	7	6	4	5	7	4
Conistra rubiginosa	Woody habitats	NA	Niedere Pflanzen	7	6	4	5	7	4
Conistra vaccinii	Forests	NA	Niedere Pflanzen	7	6	4	5	7	4
Coptotriche angusticollella	Woody habitats	Shrubs	Rosa canina	8	5	3	4	7	4
Coptotriche marginea	Woody habitats	Shrubs	Rubus fructicosus	7	6	4	5	7	4
Cosmardia moritzella	Dwarf shrubs	Herbs	Silene spec.	7	6	4	5	7	4
Cosmia affinis	Forests	Trees	Ulmus minor	5	7	5	5	8	4
Cosmia pyralina	Forests	Trees	Quercus spec.	7	6	4	5	7	4
Cosmia trapezina	Forests	Trees	Acer campestre	5	6	4	5	7	6
Cosmorhoe ocellata	Meadows	Herbs	Galium sylvaticum	5	5	4	5	6	5
Cossus cossus	Forests	Trees	Alnus glutinosa	7	5	3	9	6	4
Crambus lathoniellus	Meadows	Grasses	Deschampsia flexuosa	7	6	4	5	7	4
Crambus pascuella	Meadows	Grasses	Gras	7	6	4	5	7	4
Crambus perlella	Meadows	Grasses	Gras	7	6	4	5	7	4
Craniophora ligustri	Forests	Shrubs	Ligustrum vulgare	7	6	3	4	8	3
Crassa tinctella	Forests	Others	Detritus	7	6	4	5	7	4
Crassa unitella	Forests	Others	Baumschwämme	7	6	4	5	7	4
Crocallis elinguaria	Forests	Shrubs	Lonicera spec.	7	6	4	5	7	4
Cryphia algae	Forests	Others	Flechten	7	6	4	5	7	4
Cucullia artemisiae	Ruderal	Herbs	Artemisia campestris	9	6	5	2	5	2
Cucullia chamomillae	Ruderal	Herbs	Anthemis arvensis	7	6	5	4	6	6
Cucullia umbratica	Meadows	Herbs	Cichorium intybus	9	6	5	4	8	5
Cybosia mesomella	Dry meadows	Others	Flechten	7	6	4	5	7	4
Cyclophora albipunctata	Forests	Trees	Alnus glutinosa	7	5	3	9	6	4
Cyclophora annularia	Forests	Trees	Acer campestre	5	6	4	5	7	6
Cyclophora linearia	Forests	Herbs	Vaccinium myrtillus	5	6	5	5	2	3
Cyclophora punctaria	Forests	Trees	Quercus spec.	7	6	4	5	7	4
Cydia amplana	Forests	Trees	Quercus robur	8	6	4	5	7	4
Cydia coniferana	Forests	Trees	Pinus sylvestris sylvestris	7	6	7	5	7	4
Cydia cosmophorana	Moor/bog	Others	Harz	7	6	4	5	7	4
Cydia fagiglandana	Forests	Trees	Fagus sylvatica	3	5	2	5	7	4
Cydia pomonella	Forests	Trees	Malus sylvestris	7	6	3	5	7	5
Cydia splendana	Forests	Trees	Quercus spec.	7	6	4	5	7	4
Cydia strobilella	Forests	Trees	Picea abies	5	3	6	5	7	4
Cydia succedana	Dry meadows	Shrubs	Cytisus scoparius	7	5	2	4	3	3
Cymolomia hartigiana	Forests	NA	NA	7	6	4	5	7	4
Cynaeda dentalis	Ruderal	Herbs	Echium vulgare	9	6	3	4	8	4
Dahlica triquetrella	NA	NA	NA	7	6	4	5	7	4
Dahlica wockii	Dry meadows	Others	Flechten	7	6	4	5	7	4
Deilephila elpenor	Dwarf shrubs	Herbs	Epilobium angustifolium	8	6	5	5	5	8
Deilephila porcellus	Meadows	Herbs	Epilobium angustifolium	8	6	5	5	5	8
Deltote bankiana	Moor/bog	Grasses	Poa spec.	7	6	4	5	7	4
Deltote deceptoria	Dry meadows	Grasses	Gras	7	6	4	5	7	4
Deltote pygarga	Forests	Grasses	Gras	7	6	4	5	7	4
Dendrolimus pini	Forests	Trees	Abies alba	3	5	4	5	7	4
Depressaria depressana	Dry meadows	Herbs	Angelica sylvestris	7	6	4	8	7	4
Depressaria douglasella	Dry meadows	NA	NA	7	6	4	5	7	4
Depressaria emeritella	Ruderal	Herbs	Tanacetum vulgare	8	6	4	5	8	5
Depressaria hofmanni	Dry meadows	Herbs	Seseli libanotis	7	6	5	3	8	2
Depressaria olerella	NA	NA	NA	7	6	4	5	7	4
Diachrysia chrysitis	Ruderal	Herbs	Echium vulgare	9	6	3	4	8	4
Diachrysia stenochrysis	Dwarf shrubs	NA	Niedere Pflanzen	7	6	4	5	7	4
Diacrisia sannio	Dry meadows	NA	Niedere Pflanzen	7	6	4	5	7	4
Diarsia brunnea	Forests	NA	Niedere Pflanzen	7	6	4	5	7	4
Dichelia histrionana	Forests	Trees	Picea abies	5	3	6	5	7	4
Dichomeris alacella	Forests	Others	NA	7	6	4	5	7	4
Dichomeris derasella	Woody habitats	Shrubs	Prunus spinosa	7	5	5	5	7	4
Dichonia convergens	Forests	Trees	Quercus spec.	7	6	4	5	7	4
Dichrorampha acuminatana	Dry meadows	Herbs	Leucanthemum vulgare	7	6	3	4	7	3
Dichrorampha obscuratana	Dry meadows	Herbs	Chrysanthemum spec.	7	6	4	5	7	4
Dichrorampha petiverella	Dry meadows	Herbs	Achillea millefolium	8	6	4	4	7	5
Dioryctria abietella	Forests	Trees	Picea abies	5	3	6	5	7	4
Dioryctria simplicella	Forests	NA	NA	7	6	4	5	7	4
Dioryctria sylvestrella	Forests	Trees	Pinus sylvestris sylvestris	7	6	7	5	7	4
Diurnea fagella	Forests	Trees	Salix caprea	7	6	4	5	7	4
Diurnea lipsiella	Forests	Trees	Alnus glutinosa	5	5	3	9	6	4
Dolicharthria punctalis	Dwarf shrubs	NA	NA	7	6	4	5	7	4
Doloploca punctulana	Woody habitats	Shrubs	Ligustrum vulgare	7	6	3	4	8	3
Drepana falcataria	Forests	Trees	Alnus glutinosa	5	5	3	9	6	4
Drymonia dodonaea	Forests	Trees	Quercus spec.	7	6	4	5	7	4
Drymonia querna	Forests	Trees	Quercus spec.	7	6	4	5	7	4
Drymonia ruficornis	Forests	Trees	Quercus spec.	7	6	4	5	7	4
Dryobotodes eremita	Woody habitats	Trees	Quercus robur	8	6	4	5	7	4
Dypterygia scabriuscula	Dwarf shrubs	Herbs	Polygonum spec.	7	6	4	5	7	4
Dysauxes ancilla	Dry meadows	NA	NA	7	6	4	5	7	4
Dyseriocrania subpurpurella	Forests	Trees	Quercus spec.	7	6	4	5	7	4
Dysstroma truncata	Forests	Shrubs	Lonicera xylosteum	5	6	4	5	7	6
Earias clorana	Forests	Trees	Salix spec.	7	6	4	5	7	4
Earophila badiata	Woody habitats	Shrubs	Rosa canina	8	5	3	4	7	4
Eccopisa effractella	Woody habitats	Trees	Malus sylvestris	7	6	3	5	7	5
Ecpyrrhorrhoe rubiginalis	Meadows	Herbs	Betonica officinalis	7	6	5	5	7	3
Ectoedemia argyropeza	Forests	Trees	Populus tremula	6	5	5	5	7	4
Ectoedemia minimella	Forests	Trees	Betula pendula	7	6	4	5	7	4
Ectoedemia subbimaculella	NA	Trees	Quercus robur	7	6	6	5	7	4
Ectropis crepuscularia	Forests	Trees	Alnus glutinosa	5	5	3	9	6	4
Egira conspicillaris	Forests	NA	Niedere Pflanzen	7	6	4	5	7	4
Eilema caniola	Ubiquistic	NA	NA	7	6	4	5	7	4
Eilema complana	Dry meadows	Others	Flechten	7	6	4	5	7	4
Eilema depressa	Forests	Others	Flechten	7	6	4	5	7	4
Eilema lurideola	Dry meadows	Others	Flechten	7	6	4	5	7	4
Eilema lutarella	Dry meadows	Others	Flechten	7	6	4	5	7	4
Eilema pygmaeola	Dry meadows	Others	Flechten	7	6	4	5	7	4
Eilema sororcula	Forests	Others	Flechten	7	6	4	5	7	4
Elachista argentella	Meadows	Grasses	Brachypodium sylvaticum	3	5	3	5	6	6
Elachista canapennella	Dry meadows	Grasses	Holcus mollis	5	5	2	5	2	3
Elachista chrysodesmella	Dry meadows	Grasses	Carex montana	5	6	4	4	6	3
Elachista dispunctella	Dry meadows	NA	NA	7	6	4	5	7	4
Elachista freyerella	Dry meadows	NA	NA	7	6	4	5	7	4
Elachista juliensis	Dry meadows	Grasses	Carex humilis	7	6	5	2	8	3
Elachista lugdunensis	Dry meadows	Herbs	Festuca ovina	7	6	3	5	3	1
Elachista maculicerusella	Dry meadows	Grasses	Phalaris arundinacea	7	6	4	5	7	4
Elachista pollinariella	Dry meadows	NA	NA	7	6	4	5	7	4
Elachista pullicomella	Dry meadows	NA	NA	7	6	4	5	7	4
Elaphria venustula	Woody habitats	Shrubs	Cytisus scoparius	7	5	2	4	3	3
Elegia similella	Forests	Trees	Quercus spec.	7	6	4	5	7	4
Ematurga atomaria	Dry meadows	Herbs	Peucedanum oreoselinum	6	6	4	3	6	2
Emmelina monodactyla	Ruderal	Herbs	Convolvulus arvensis	7	6	4	4	7	4
Endothenia ericetana	Ruderal	Herbs	Mentha arvensis	6	6	4	8	7	7
Endothenia nigricostana	Woody habitats	Herbs	Stachys sylvatica	4	6	3	7	7	7
Endothenia oblongana	Dwarf shrubs	Herbs	Cirsium spec.	7	6	4	5	7	4
Endotricha flammealis	Forests	Others	Detritus	7	6	4	5	7	4
Ennomos alniaria	Forests	Trees	Alnus glutinosa	5	5	3	9	6	4
Ennomos erosaria	Forests	Trees	Betula pubescens	7	6	4	8	3	3
Ennomos quercinaria	Forests	Trees	Quercus spec.	7	6	4	5	7	4
Epagoge grotiana	Forests	NA	NA	7	6	4	5	7	4
Epermenia pontificella	Dry meadows	Herbs	Thesium spec.	7	6	4	5	7	4
Ephestia woodiella	Dwarf shrubs	NA	NA	7	6	4	5	7	4
Epiblema foenella	Ruderal	Herbs	Artemisia vulgaris	7	6	4	6	7	8
Epiblema graphana	Dry meadows	Herbs	Achillea millefolium	8	6	4	4	7	5
Epiblema similana	Dry meadows	NA	NA	7	6	4	5	7	4
Epicallima formosella	Forests	NA	NA	7	6	4	5	7	4
Epinotia abbreviana	Forests	Trees	Ulmus glabra	8	5	4	7	7	7
Epinotia cinereana	Woody habitats	Trees	Salix spec.	7	6	4	5	7	4
Epinotia granitana	Forests	Trees	Picea abies	5	3	6	5	7	4
Epinotia immundana	Woody habitats	Trees	Alnus glutinosa	5	5	3	9	6	4
Epinotia kochiana	Dry meadows	Herbs	Salvia pratensis	8	6	4	3	8	4
Epinotia nanana	Forests	Trees	Picea abies	5	3	6	5	7	4
Epinotia nigricana	Forests	Trees	Abies alba	3	5	4	5	7	4
Epinotia nisella	Forests	Trees	Populus tremula	6	5	5	5	7	4
Epinotia rubiginosana	Forests	Trees	Pinus sylvestris sylvestris	7	6	7	5	7	4
Epinotia solandriana	Forests	Shrubs	Corylus avellana	6	5	3	5	7	5
Epinotia tedella	Forests	Trees	Abies alba	3	5	4	5	7	4
Epinotia tenerana	Forests	Shrubs	Corylus avellana	6	5	3	5	7	5
Epinotia tetraquetrana	Woody habitats	Trees	Betula pubescens	7	6	4	8	3	3
Epione repandaria	Woody habitats	NA	NA	7	6	4	5	7	4
Epirrhoe alternata	Ubiquistic	Herbs	Galium spec.	7	6	4	5	7	4
Epirrhoe galiata	Dry meadows	Herbs	Galium mollugo	7	6	3	4	7	5
Epirrhoe tristata	Meadows	Herbs	Galium mollugo	7	6	3	4	7	5
Episema glaucina	Dry meadows	Herbs	Anthericum ramosus	7	5	4	3	7	3
Erannis defoliaria	Forests	Trees	Alnus glutinosa	5	5	3	9	6	4
Etainia sericopeza	Forests	NA	NA	7	6	4	5	7	4
Eteobalea anonymella	Dry meadows	NA	NA	7	6	4	5	7	4
Ethmia bipunctella	Ruderal	Herbs	Echium vulgare	9	6	3	4	8	4
Ethmia dodecea	Dwarf shrubs	Herbs	Lithospermum officinale	6	6	5	5	8	5
Ethmia quadrillella	Dwarf shrubs	Herbs	Myosotis spec.	7	6	4	5	7	4
Ethmia terminella	Ruderal	Herbs	Echium vulgare	9	6	3	4	8	4
Euchoeca nebulata	Woody habitats	Trees	Alnus glutinosa	5	5	3	9	6	4
Euclidia glyphica	Meadows	Herbs	Medicago spec.	7	6	4	5	7	4
Euclidia mi	Dry meadows	Herbs	Medicago spec.	7	6	4	5	7	4
Eucosma balatonana	Woody habitats	NA	NA	7	6	4	5	7	4
Eucosma campoliliana	Dwarf shrubs	Herbs	Senecio jacobaea	8	5	3	4	7	5
Eucosma cana	Meadows	NA	NA	7	6	4	5	7	4
Eucosma conterminana	Dry meadows	Herbs	Lactuca spec.	7	6	4	5	7	4
Eucosma fulvana	Dry meadows	NA	NA	7	6	4	5	7	4
Eucosma hohenwartiana	Dry meadows	NA	NA	7	6	4	5	7	4
Eucosma metzneriana	Ruderal	Herbs	Artemisia vulgaris	7	6	4	6	7	8
Eudemis profundana	Forests	Trees	Quercus spec.	7	6	4	5	7	4
Eudonia lacustrata	Ubiquistic	Others	Moos	7	6	4	5	7	4
Eudonia mercurella	Dry meadows	Others	Moos	7	6	4	5	7	4
Eudonia truncicolella	Forests	Others	Hypnum cupressiforme	5	6	5	4	4	4
Eugnorisma glareosa	Dry meadows	Herbs	Rumex acetosella	8	6	3	4	2	1
Eulamprotes atrella	Ruderal	Herbs	Hypericum spec.	7	6	4	5	7	4
Eulamprotes superbella	Dry meadows	Herbs	Thymus spec.	7	6	4	2	7	1
Eulamprotes unicolorella	Forests	NA	NA	7	6	4	5	7	4
Eulithis prunata	Woody habitats	Shrubs	Ribes spec.	7	6	4	5	7	4
Euphyia unangulata	Forests	Herbs	Stellaria media	6	6	4	5	7	8
Eupithecia abbreviata	Forests	Trees	Quercus spec.	7	6	4	5	7	4
Eupithecia abietaria	Forests	Trees	Picea abies	5	3	6	5	7	4
Eupithecia absinthiata	Forests	Herbs	Solidago virgaurea	5	6	4	5	7	4
Eupithecia analoga	Forests	Trees	Abies alba	3	5	4	5	7	4
Eupithecia centaureata	Meadows	Herbs	Heraclium sphondylium	7	5	2	5	7	8
Eupithecia dodoneata	Forests	Trees	Quercus spec.	7	6	4	5	7	4
Eupithecia exiguata	Woody habitats	Shrubs	Berberis vulgaris	7	6	4	4	8	3
Eupithecia extraversaria	Dry meadows	Herbs	Angelica sylvestris	7	6	4	8	7	4
Eupithecia haworthiata	Meadows	Herbs	Clematis vitalba	7	6	3	5	7	7
Eupithecia icterata	Meadows	Herbs	Achillea spec.	7	6	4	5	7	4
Eupithecia innotata	Woody habitats	Herbs	Artemisia campestris	9	6	5	2	5	2
Eupithecia intricata	Woody habitats	NA	Juniperus communis	9	6	4	4	7	2
Eupithecia inturbata	NA	Trees	Acer campestre	5	6	4	5	7	6
Eupithecia linariata	Ruderal	Herbs	Linaria vulgaris	8	6	5	4	7	5
Eupithecia plumbeolata	Forests	Herbs	Melampyrum pratense	7	6	3	5	3	2
Eupithecia satyrata	Meadows	NA	NA	7	6	4	5	7	4
Eupithecia subfuscata	Forests	Herbs	Agrimonia eupatoria	7	6	4	5	7	4
Eupithecia subumbrata	NA	Herbs	Dianthus carthusianorum	7	6	4	5	7	4
Eupithecia succenturiata	Ruderal	Herbs	Artemisia vulgaris	7	6	4	6	7	8
Eupithecia tantillaria	Forests	Trees	Abies alba	3	5	4	5	7	4
Eupithecia venosata	Dry meadows	Herbs	Silene vulgaris	8	6	4	4	7	4
Eupithecia virgaureata	Forests	NA	NA	7	6	4	5	7	4
Euplagia quadripunctaria	Dry meadows	Herbs	Taraxacum officinale	7	6	4	5	7	8
Euplexia lucipara	Dwarf shrubs	Herbs	Solidago virgaurea	5	6	4	5	7	4
Eupoecilia angustana	Meadows	Herbs	Achillea millefolium	8	6	4	4	7	5
Eupsilia transversa	Forests	Trees	Quercus spec.	7	6	4	5	7	4
Eurhodope cirrigerella	Dry meadows	Herbs	Knautia arvensis	7	6	3	4	7	4
Eurrhypis pollinalis	Dwarf shrubs	Herbs	Cytisus nigricans	7	5	3	4	3	3
Euxoa aquilina	Dry meadows	NA	Niedere Pflanzen	7	6	4	5	7	4
Euxoa obelisca	Dry meadows	NA	NA	7	6	4	5	7	4
Evergestis limbata	Meadows	Herbs	Alliaria petiolota	5	6	3	5	7	9
Evergestis sophialis	Dry meadows	Herbs	Descurainia sophia	8	6	7	4	7	6
Exoteleia dodecella	Forests	Trees	Picea abies	5	3	6	5	7	4
Falcaria lacertinaria	Dry meadows	Trees	Betula pendula	7	6	4	5	7	4
Furcula bifida	Forests	Trees	Populus nigra	5	6	6	8	7	7
Furcula furcula	Woody habitats	Trees	Fagus sylvatica	3	5	2	5	7	4
Galleria mellonella	Forests	Others	Wachs	7	6	4	5	7	4
Gandaritis pyraliata	Forests	Herbs	Asperula arvensis	7	7	3	4	9	3
Gelechia muscosella	Forests	Trees	Salix caprea	7	6	3	6	7	7
Gelechia nigra	Forests	Trees	Populus nigra var. pyramidea	5	6	6	8	7	7
Gelechia rhombella	Forests	Trees	Malus spec.	7	6	4	5	7	4
Gelechia scotinella	Woody habitats	Shrubs	Prunus spinosa	7	5	5	5	7	4
Gelechia sestertiella	Forests	Trees	Acer campestre	5	6	4	5	7	6
Gelechia sororculella	Forests	NA	NA	7	6	4	5	7	4
Gillmeria pallidactyla	Dry meadows	Herbs	Achillea millefolium	8	6	4	4	7	5
Gluphisia crenata	Forests	Trees	Populus nigra	5	6	6	8	7	7
Glyphipterix simpliciella	Dry meadows	Grasses	Dactylis glomerata	7	6	3	5	7	6
Gnophos furvata	Dry meadows	Shrubs	Cornus spec.	7	6	4	5	7	4
Gonepteryx rhamni	Forests	Shrubs	Frangula alnus	6	6	5	8	4	4
Gracillaria syringella	Forests	Trees	Fraxinus excelsior	4	5	3	5	7	7
Grapholita compositella	Dry meadows	Herbs	Trifolium pratense	7	6	3	5	7	4
Grapholita coronillana	Dry meadows	Herbs	Coronilla varia	7	6	5	4	9	3
Griposia aprilina	Forests	Trees	Quercus spec.	7	6	4	5	7	4
Gymnoscelis rufifasciata	NA	Shrubs	Weißdornblüten	7	6	4	5	7	4
Gypsonoma dealbana	Forests	Trees	Populus nigra	5	6	6	8	7	7
Gypsonoma minutana	Forests	Trees	Populus nigra	5	6	6	8	7	7
Gypsonoma sociana	Forests	Trees	Populus tremula	6	5	5	5	7	4
Habrosyne pyritoides	Forests	Shrubs	Rubus cf. fructicosus	7	6	4	5	7	4
Hada plebeja	Dry meadows	Herbs	Hieracium spec.	7	6	4	5	7	4
Hadena albimacula	Dry meadows	Herbs	Silene nutans	7	6	5	3	7	3
Hadena compta	Dry meadows	Herbs	Dianthus carthusianorum	8	5	4	3	7	2
Hadena confusa	Dry meadows	Herbs	Lychnis flos-cuculi	7	5	3	7	7	4
Haplochrois ochraceella	Woody habitats	NA	NA	7	6	4	5	7	4
Harpella forficella	Forests	Trees	Alnus glutinosa	5	5	3	9	6	4
Harpyia milhauseri	Forests	Trees	Fagus sylvatica	3	5	2	5	7	4
Hecatera bicolorata	Dwarf shrubs	Herbs	Hieracium spec.	7	6	4	5	7	4
Hecatera dysodea	Dry meadows	NA	NA	7	6	4	5	7	4
Hedya atropunctana	Woody habitats	NA	NA	7	6	4	5	7	4
Hedya nubiferana	Woody habitats	Shrubs	Crataegus monogyna	7	5	3	4	8	4
Hedya ochroleucana	Forests	Shrubs	Rosa canina	8	5	3	4	7	4
Hedya pruniana	Woody habitats	Shrubs	Crataegus monogyna	7	5	3	4	8	4
Hedya salicella	Forests	Trees	Salix spec.	7	6	4	5	7	4
Helcystogramma lutatella	Woody habitats	Grasses	Calamagrostis epigejos	7	5	7	5	7	6
Helcystogramma rufescens	Woody habitats	Grasses	Brachypodium sylvaticum	3	5	3	5	6	6
Heliomata glarearia	Dry meadows	Herbs	Lathyrus pratensis	7	5	4	6	7	6
Heliothis adaucta	Dry meadows	NA	Niedere Pflanzen	7	6	4	5	7	4
Heliothis viriplaca	Dry meadows	Herbs	Campanula rotundifolia	7	5	4	5	7	2
Heliozela sericiella	Forests	Trees	Quercus spec.	7	6	4	5	7	4
Hellinsia carphodactyla	Dry meadows	Herbs	Inula conyza	6	6	2	4	7	3
Hellinsia didactylites	Dry meadows	Herbs	Hieracium spec.	7	6	4	5	7	4
Hemaris fuciformis	Woody habitats	Shrubs	Lonicera spec.	7	6	4	5	7	4
Hemistola chrysoprasaria	Woody habitats	Herbs	Clematis recta	6	7	5	3	8	3
Hemithea aestivaria	Forests	Trees	Quercus spec.	7	6	4	5	7	4
Herminia grisealis	Woody habitats	Shrubs	Sambucus nigra	7	5	3	5	7	9
Herminia tarsicrinalis	Forests	Herbs	Clematis vitalba	7	6	3	5	7	7
Herrichia excelsella	Ubiquistic	NA	NA	7	6	4	5	7	4
Hoplodrina ambigua	Dry meadows	NA	Niedere Pflanzen	7	6	4	5	7	4
Hoplodrina blanda	Meadows	NA	Niedere Pflanzen	7	6	4	5	7	4
Hoplodrina octogenaria	Meadows	NA	Niedere Pflanzen	7	6	4	5	7	4
Hoplodrina respersa	Dry meadows	Herbs	Dhrysanthemum leucanthemum	7	6	4	3	7	2
Hoplodrina superstes	Dry meadows	NA	Niedere Pflanzen	7	6	4	5	7	4
Horisme radicaria	NA	Herbs	Clematis vitalba	7	6	3	5	7	7
Horisme tersata	Woody habitats	Herbs	Clematis vitalba	7	6	3	5	7	7
Horisme vitalbata	Woody habitats	Herbs	Clematis vitalba	7	6	3	5	7	7
Hydrelia flammeolaria	Forests	Trees	Alnus glutinosa	7	5	3	9	6	4
Hydria cervinalis	Dry meadows	Shrubs	Berberis vulgaris	7	6	4	4	8	3
Hydria undulata	Forests	Herbs	Vaccinium myrtillus	5	6	5	5	2	3
Hydriomena furcata	Forests	Herbs	Vaccinium myrtillus	5	6	5	5	2	3
Hyles euphorbiae	Dry meadows	Herbs	Euphorbia cyparissias	8	6	4	3	7	3
Hypena proboscidalis	Dwarf shrubs	Shrubs	Humulus lupulus	7	6	3	8	6	8
Hypena rostralis	Forests	Shrubs	Humulus lupulus	7	6	3	8	6	8
Hypercallia citrinalis	Dry meadows	Herbs	Polygala chamaebuxus	6	4	4	3	8	2
Hypochalcia ahenella	Forests	Trees	Populus nigra	5	6	6	8	7	7
Hypomecis punctinalis	Forests	Trees	Betula pubescens	7	6	4	8	3	3
Hypomecis roboraria	Forests	Trees	Betula pubescens	7	6	4	8	3	3
Hypsopygia costalis	Ubiquistic	NA	NA	7	6	4	5	7	4
Hypsopygia glaucinalis	Dwarf shrubs	Herbs	Calystegia sepium	8	6	5	6	7	9
Idaea aureolaria	Dry meadows	Herbs	Coronilla varia	7	6	5	4	9	3
Idaea aversata	Ubiquistic	Herbs	Myosotis spec.	7	6	4	5	7	4
Idaea biselata	Forests	Others	Detritus	7	6	4	5	7	4
Idaea dilutaria	Dry meadows	NA	Niedere Pflanzen	7	6	4	5	7	4
Idaea fuscovenosa	Dry meadows	NA	NA	7	6	4	5	7	4
Idaea humiliata	Dry meadows	NA	Niedere Pflanzen	7	6	4	5	7	4
Idaea moniliata	Dry meadows	NA	Niedere Pflanzen	7	6	4	5	7	4
Idaea muricata	Dry meadows	NA	NA	7	6	4	5	7	4
Idaea pallidata	Dry meadows	NA	Niedere Pflanzen	7	6	4	5	7	4
Idaea rufaria	Dry meadows	NA	Niedere Pflanzen	7	6	4	5	7	4
Idaea serpentata	Dry meadows	Herbs	Thymus spec.	7	6	4	2	7	1
Idaea straminata	Meadows	Herbs	Rumex acetosella	8	6	3	4	2	1
Incurvaria masculella	Forests	Trees	Fagus sylvatica	3	5	2	5	7	4
Infurcitinea albicomella	Dry meadows	NA	NA	7	6	4	5	7	4
Ipimorpha subtusa	Forests	Trees	Populus nigra	5	6	6	8	7	7
Isophrictis anthemidella	Dry meadows	Herbs	Tanacetum corymbosum corymbosum	6	7	5	4	7	4
Isophrictis striatella	Ruderal	Herbs	Tanacetum vulgare	8	6	4	5	8	5
Isotrias rectifasciana	Forests	Trees	Acer spec.	7	6	4	5	7	4
Korscheltellus lupulina	Ubiquistic	NA	NA	7	6	4	5	7	4
Lacanobia amurensis	Dry meadows	NA	Niedere Pflanzen	7	6	4	5	7	4
Lacanobia contigua	Dry meadows	Trees	salix aurita	7	6	3	8	4	3
Lacanobia oleracea	Ruderal	NA	NA	7	6	4	5	7	4
Lacanobia suasa	Meadows	NA	NA	7	6	4	5	7	4
Lacanobia thalassina	Meadows	Shrubs	Berberis vulgaris	7	6	4	4	8	3
Lacanobia w-latinum	Meadows	NA	Niedere Pflanzen	7	6	4	5	7	4
Lampronia corticella	Dwarf shrubs	Shrubs	Rubus idaeus	7	6	4	5	7	6
Laodamia faecella	NA	NA	NA	7	6	4	5	7	4
Laothoe populi	Forests	Trees	Populus nigra	5	6	6	8	7	7
Lasiocampa trifolii	Dry meadows	NA	Niedere Pflanzen	7	6	4	5	7	4
Laspeyria flexula	Forests	Others	Flechten	7	6	4	5	7	4
Lateroligia ophiogramma	Moor/bog	Grasses	Gras	7	6	4	5	7	4
Lathronympha strigana	Ruderal	Herbs	Hypericum perforatum	7	6	5	4	6	4
Leucania obsoleta	Moor/bog	NA	Phragmites australis	7	5	4	10	7	7
Leucoma salicis	Woody habitats	Trees	Populus nigra	5	6	6	8	7	7
Leucoptera laburnella	Dwarf shrubs	NA	NA	7	6	4	5	7	4
Ligdia adustata	Woody habitats	Shrubs	Euonymus europaeus	6	5	3	5	8	5
Limenitis camilla	Forests	Shrubs	Lonicera xylosteum	5	6	4	5	7	6
Limnaecia phragmitella	Moor/bog	NA	Typha sp.	7	6	4	5	7	4
Lithophane ornitopus	Forests	Trees	Quercus spec.	7	6	4	5	7	4
Lithophane socia	Forests	Trees	Quercus spec.	7	6	4	5	7	4
Litoligia literosa	Dry meadows	Grasses	Gras	7	6	4	5	7	4
Lobesia reliquana	Forests	Trees	Betula pendula	7	6	4	5	7	4
Lobophora halterata	Forests	Trees	Populus nigra	5	6	6	8	7	7
Lomaspilis marginata	Forests	Shrubs	Corylus avellana	6	5	3	5	7	5
Lomographa bimaculata	Woody habitats	Trees	Betula pubescens	7	6	4	8	3	3
Lomographa temerata	Forests	Shrubs	Crataegus monogyna	7	5	3	4	8	4
Loxostege sticticalis	Dry meadows	Herbs	Artemisia campestris	9	6	5	2	5	2
Luperina testacea	Dry meadows	Grasses	Gras	7	6	4	5	7	4
Luquetia lobella	Woody habitats	Shrubs	Prunus spinosa	7	5	5	5	7	4
Lycia hirtaria	Forests	Trees	Betula pubescens	7	6	4	8	3	3
Lygephila craccae	Dry meadows	Herbs	Vicia cracca	7	5	4	6	7	4
Lygephila pastinum	Woody habitats	Herbs	Coronilla varia	7	6	5	4	9	3
Lygephila viciae	Dry meadows	Herbs	Coronilla spec.	7	6	4	5	7	4
Lymantria dispar	Forests	Trees	Quercus spec.	7	6	4	5	7	4
Lymantria monacha	Forests	Trees	Fagus sylvatica	3	5	2	5	7	4
Lyonetia clerkella	Ubiquistic	Trees	Betula pendula	7	6	4	5	7	4
Macaria alternata	Forests	Trees	Quercus spec.	7	6	4	5	7	4
Macaria brunneata	Forests	Trees	Betula pubescens	7	6	4	8	3	3
Macaria liturata	Forests	NA	Juniperus communis	9	6	4	4	7	2
Macaria notata	Forests	Trees	Alnus glutinosa	7	5	3	9	6	4
Macaria wauaria	Forests	NA	NA	7	6	4	5	7	4
Macdunnoughia confusa	Meadows	NA	Niedere Pflanzen	7	6	4	5	7	4
Macroglossum stellatarum	Meadows	Herbs	Asperula arvensis	7	7	3	4	9	3
Macrosaccus robiniella	Woody habitats	Trees	Robinia pseudoacacia	7	6	4	4	7	8
Macrothylacia rubi	Meadows	NA	Niedere Pflanzen	7	6	4	5	7	4
Malacosoma castrensis	Dry meadows	Herbs	Euphorbia cyparissias	8	6	4	3	7	3
Malacosoma neustria	Woody habitats	Shrubs	Prunus spinosa	7	5	5	5	7	4
Mamestra brassicae	Meadows	NA	Niedere Pflanzen	7	6	4	5	7	4
Mecyna flavalis	Dry meadows	Herbs	Artemisia campestris	9	6	5	2	5	2
Meganola albula	Dwarf shrubs	Shrubs	Rubus spec.	7	6	4	5	7	4
Meganola strigula	Forests	Trees	Quercus spec.	7	6	4	5	7	4
Melanchra persicariae	Ubiquistic	NA	Niedere Pflanzen	7	6	4	5	7	4
Melanthia procellata	Woody habitats	Herbs	Clematis vitalba	7	6	3	5	7	7
Merrifieldia baliodactylus	Dwarf shrubs	Herbs	Origanum vulgare	7	6	3	3	8	3
Merrifieldia tridactyla	Dry meadows	Herbs	Thymus spec.	7	6	4	2	7	1
Mesapamea didyma	NA	Grasses	Gras	7	6	4	5	7	4
Mesapamea secalis	Dwarf shrubs	Grasses	Gras	7	6	4	5	7	4
Mesoleuca albicillata	Dwarf shrubs	Shrubs	Rubus cf. fructicosus	7	6	4	5	7	4
Mesoligia furuncula	Meadows	Grasses	Gras	7	6	4	5	7	4
Mesophleps silacella	Dry meadows	Herbs	Helianthemum nummularium	7	6	4	3	7	2
Mesotype didymata	Forests	Herbs	Senecio spec.	7	6	4	5	7	4
Metzneria metzneriella	Dry meadows	NA	NA	7	6	4	5	7	4
Mimas tiliae	Forests	Trees	Betula pubescens	7	6	4	8	3	3
Minoa murinata	Dry meadows	Herbs	Euphorbia cyparissias	8	6	4	3	7	3
Mirificarma cytisella	Dry meadows	Herbs	Cytisus nigricans	7	5	3	4	3	3
Mirificarma maculatella	Dry meadows	Herbs	Coronilla varia	7	6	5	4	9	3
Mniotype satura	Forests	NA	NA	7	6	4	5	7	4
Moitrelia obductella	Dwarf shrubs	Herbs	Origanum vulgare	7	6	3	3	8	3
Moma alpium	Forests	Trees	Betula pubescens	7	6	4	8	3	3
Mompha epilobiella	Forests	Herbs	Epilobium hirsutum	7	5	5	8	8	8
Mompha miscella	Dry meadows	Herbs	Helianthemum nummularium	7	6	4	3	7	2
Mompha sturnipennella	Forests	Herbs	Epilobium angustifolium	8	6	5	5	5	8
Mompha subbistrigella	Dwarf shrubs	Herbs	Epilobium montanum	4	6	3	5	6	6
Monochroa cytisella	Dwarf shrubs	NA	Pteridium aquilinum	6	5	3	5	3	3
Monochroa parvulata	NA	NA	NA	7	6	4	5	7	4
Monopis laevigella	Forests	Others	Wollenstoffe	7	6	4	5	7	4
Monopis monachella	Forests	Others	Nester von Vögeln	7	6	4	5	7	4
Monopis obviella	Woody habitats	Others	Nester von Vögeln	7	6	4	5	7	4
Monopis weaverella	NA	NA	NA	7	6	4	5	7	4
Myelois circumvoluta	Ruderal	Herbs	Carduus nutans	8	6	6	3	7	6
Mythimna albipuncta	Dry meadows	Grasses	Gras	7	6	4	5	7	4
Mythimna conigera	Meadows	Grasses	Gras	7	6	4	5	7	4
Mythimna ferrago	Meadows	Grasses	Gras	7	6	4	5	7	4
Mythimna impura	Moor/bog	Grasses	Gras	7	6	4	5	7	4
Mythimna l-album	Moor/bog	Grasses	Gras	7	6	4	5	7	4
Mythimna pallens	Meadows	Grasses	Gras	7	6	4	5	7	4
Mythimna sicula	Dry meadows	Grasses	Gras	7	6	4	5	7	4
Mythimna straminea	Moor/bog	NA	Phragmites australis	7	5	4	10	7	7
Nemapogon koenigi	NA	Others	Trametes versicolor	7	6	4	5	7	4
Nematopogon pilella	Dry meadows	Herbs	Hippocrepis comosa	7	5	2	3	7	2
Nematopogon robertella	Forests	Herbs	Vaccinium myrtillus	5	6	5	5	2	3
Nematopogon schwarziellus	Woody habitats	NA	NA	7	6	4	5	7	4
Nematopogon swammerdamella	Woody habitats	Trees	Fagus sylvatica	3	5	2	5	7	4
Nemophora metallica	Dry meadows	Herbs	Knautia dipsacifolia	5	4	4	6	6	6
Nemophora scopolii	Woody habitats	NA	NA	7	6	4	5	7	4
Neofriseria peliella	Ruderal	Herbs	Rumex acetosella	8	6	3	4	2	1
Neosphaleroptera nubilana	Woody habitats	Shrubs	Crataegus monogyna	7	5	3	4	8	4
Neotelphusa sequax	Dry meadows	Herbs	Helianthemum nummularium	7	6	4	3	7	2
Nephopterix angustella	Woody habitats	Shrubs	Euonymus europaeus	6	5	3	5	8	5
Noctua comes	Ubiquistic	NA	Niedere Pflanzen	7	6	4	5	7	4
Noctua fimbriata	Meadows	NA	Niedere Pflanzen	7	6	4	5	7	4
Noctua interjecta	Dry meadows	NA	NA	7	6	4	5	7	4
Noctua interposita	Dry meadows	NA	Niedere Pflanzen	7	6	4	5	7	4
Noctua janthe	Dry meadows	Herbs	Cornus sanguinea	7	5	4	5	7	4
Noctua janthina	Ubiquistic	Herbs	Arum maculatum	3	6	2	7	7	8
Noctua pronuba	Meadows	NA	Niedere Pflanzen	7	6	4	5	7	4
Nola cucullatella	Woody habitats	Shrubs	Prunus domestica	7	6	4	5	7	4
Nomophila noctuella	Ubiquistic	NA	NA	7	6	4	5	7	4
Nothris verbascella	Ruderal	Herbs	Verbascum densiflorum	8	6	5	4	8	5
Notocelia cynosbatella	Woody habitats	Shrubs	Rosa canina	8	5	3	4	7	4
Notocelia incarnatana	Woody habitats	Shrubs	Rosa canina	8	5	3	4	7	4
Notocelia roborana	Woody habitats	Shrubs	Rosa canina	8	5	3	4	7	4
Notocelia rosaecolana	Woody habitats	Shrubs	Rosa spec.	7	6	4	5	7	4
Notocelia trimaculana	Woody habitats	Shrubs	Crataegus monogyna	7	5	3	4	8	4
Notocelia uddmanniana	Forests	Shrubs	Rubus cf. fructicosus	7	6	4	5	7	4
Notodonta dromedarius	Forests	Trees	Alnus glutinosa	5	5	3	9	6	4
Notodonta torva	Forests	Trees	Populus spec.	7	6	4	5	7	4
Notodonta tritophus	Forests	Trees	Populus nigra	5	6	6	8	7	7
Notodonta ziczac	Forests	Trees	Populus alba	8	7	7	6	7	6
Nyctegretis lineana	Dry meadows	NA	NA	7	6	4	5	7	4
Nycteola revayana	Forests	Trees	Quercus spec.	7	6	4	5	7	4
Ochropleura plecta	Meadows	NA	Niedere Pflanzen	7	6	4	5	7	4
Ocnerostoma friesei	Forests	Trees	Pinus sylvestris sylvestris	7	6	7	5	7	4
Odontosia carmelita	Forests	Trees	Betula pubescens	7	6	4	8	3	3
Oecophora bractella	Forests	Trees	Fagus sylvatica	3	5	2	5	7	4
Oegoconia uralskella	Ubiquistic	Others	Detritus	7	6	4	5	7	4
Oidaematophorus lithodactyla	Dwarf shrubs	Herbs	Pulicaria dysenterica	8	6	3	7	7	5
Oligia latruncula	Forests	Grasses	Gras	7	6	4	5	7	4
Oligia strigilis	Meadows	Grasses	Gras	7	6	4	5	7	4
Oligia versicolor	Forests	Grasses	Gras	7	6	4	5	7	4
Oncocera semirubella	Dry meadows	Herbs	Lotus corniculatus	7	6	3	4	7	3
Operophtera brumata	Ubiquistic	Shrubs	Crataegus monogyna	7	5	3	4	8	4
Operophtera fagata	Forests	Trees	Betula pubescens	7	6	4	8	3	3
Opigena polygona	Dry meadows	NA	Niedere Pflanzen	7	6	4	5	7	4
Opisthograptis luteolata	Woody habitats	Shrubs	Corylus avellana	6	5	3	5	7	5
Orgyia antiqua	Ubiquistic	Shrubs	Berberis vulgaris	7	6	4	4	8	3
Orophia sordidella	Dry meadows	Herbs	Anthyllis vulneraria	8	6	3	3	7	2
Orthosia cerasi	Forests	Trees	Fagus sylvatica	3	5	2	5	7	4
Orthosia cruda	Forests	Trees	Acer spec.	7	6	4	5	7	4
Orthosia gothica	Forests	Herbs	Onobrychis viciifolia agg.	8	6	5	4	7	3
Orthosia gracilis	Moor/bog	NA	Niedere Pflanzen	7	6	4	5	7	4
Orthosia incerta	Forests	Trees	Quercus spec.	7	6	4	5	7	4
Orthosia miniosa	Forests	Trees	Betula pubescens	7	6	4	8	3	3
Orthosia populeti	Woody habitats	Trees	Populus nigra	5	6	6	8	7	7
Orthotaenia undulana	Forests	Herbs	Tussilago farfara	8	6	3	6	8	4
Ostrinia nubilalis	Forests	Shrubs	Humulus lupulus	7	6	3	8	6	8
Ourapteryx sambucaria	Woody habitats	Shrubs	Sambucus nigra	7	5	3	5	7	9
Oxyptilus parvidactyla	Dry meadows	Herbs	Hieracium pilosella	7	6	3	4	7	2
Oxyptilus pilosellae	Dry meadows	Herbs	Hieracium pilosella	7	6	3	4	7	2
Pammene fasciana	Forests	Trees	Quercus spec.	7	6	4	5	7	4
Pammene rhediella	Woody habitats	Herbs	Cornus sanguinea	7	5	4	5	7	4
Pandemis cerasana	Forests	Trees	Acer campestre	5	6	4	5	7	6
Pandemis corylana	Forests	Trees	Betula spec.	7	6	4	5	7	4
Pandemis heparana	Woody habitats	Trees	Acer campestre	5	6	4	5	7	6
Panolis flammea	Forests	Trees	Abies alba	3	5	4	5	7	4
Panthea coenobita	Forests	Trees	Pinus sylvetris	7	6	4	5	7	4
Parachronistis albiceps	Woody habitats	NA	NA	7	6	4	5	7	4
Paracolax tristalis	Forests	Trees	Quercus spec.	7	6	4	5	7	4
Paramesia gnomana	NA	NA	NA	7	6	4	5	7	4
Paranthrene insolitus	Dry meadows	Trees	Quercus robur	8	6	4	5	7	4
Parapoynx stratiotata	Dry meadows	Herbs	Myriophyllum spicatum	5	6	4	12	9	7
Parascotia fuliginaria	Forests	Others	Flechten	7	6	4	5	7	4
Paraswammerdamia albicapitella	Woody habitats	Shrubs	Prunus spinosa	7	5	5	5	7	4
Paraswammerdamia nebulella	Woody habitats	Shrubs	Crataegus monogyna	7	5	3	4	8	4
Parectropis similaria	Woody habitats	Trees	Acer spec.	7	6	4	5	7	4
Pareulype berberata	Dry meadows	Shrubs	Berberis vulgaris	7	6	4	4	8	3
Parornix atripalpella	Forests	Shrubs	Prunus spinosa	7	5	5	5	7	4
Parornix devoniella	Woody habitats	Shrubs	Corylus avellana	6	5	3	5	7	5
Parornix finitimella	Dwarf shrubs	Shrubs	Prunus spinosa	7	5	5	5	7	4
Parornix torquillella	Woody habitats	Shrubs	Prunus spinosa	7	5	5	5	7	4
Pasiphila rectangulata	Ubiquistic	Trees	Malus sylvestris	7	6	3	5	7	5
Patania ruralis	Ubiquistic	Herbs	Filipendula ulmaria	7	5	4	8	7	5
Pediasia contaminella	Dry meadows	Grasses	Gras	7	6	4	5	7	4
Pediasia luteella	Dry meadows	Grasses	Gras	7	6	4	5	7	4
Pelochrista hepatariana	Dry meadows	Herbs	Inula conyza	6	6	2	4	7	3
Pempeliella ornatella	Dry meadows	Herbs	Thymus pulegioides	8	6	4	4	7	1
Peribatodes rhomboidaria	Forests	Shrubs	Hedera helix	4	5	2	5	7	4
Peribatodes secundaria	Forests	NA	Juniperus communis	9	6	4	4	7	2
Periclepsis cinctana	Dry meadows	Herbs	Anthyllis vulneraria	8	6	3	3	7	2
Peridea anceps	Forests	Trees	Quercus spec.	7	6	4	5	7	4
Perizoma alchemillata	Forests	Herbs	Galeopsis tetrahit	7	6	3	5	7	7
Perizoma bifaciata	Dry meadows	Herbs	Euphrasia rostkoviana	6	6	3	5	7	4
Perizoma lugdunaria	Moor/bog	Herbs	Cucubalus baccifer	6	6	4	9	8	7
Petrophora chlorosata	Dwarf shrubs	NA	Pteridium aquilinum	6	5	3	5	3	3
Pexicopia malvella	Dwarf shrubs	Herbs	Alcea rosea	7	6	4	5	7	4
Phalera bucephala	Forests	Trees	Alnus glutinosa	7	5	3	9	6	4
Pheosia tremula	Woody habitats	Trees	Populus nigra	5	6	6	8	7	7
Phiaris palustrana	Dwarf shrubs	Others	Dicranum scoparium	5	6	5	4	4	4
Phibalapteryx virgata	Dry meadows	Herbs	Galium verum	7	6	4	4	7	3
Philereme transversata	Woody habitats	Shrubs	Rhamnus catharticus	7	5	5	4	8	4
Philereme vetulata	Woody habitats	Shrubs	Rhamnus catharticus	7	5	5	4	8	4
Phlogophora meticulosa	Meadows	NA	Niedere Pflanzen	7	6	4	5	7	4
Photedes fluxa	NA	Grasses	Gras	7	6	4	5	7	4
Photedes minima	Moor/bog	Grasses	Deschampsia cespitosa	6	6	4	7	7	3
Phragmatobia fuliginosa	Forests	NA	Niedere Pflanzen	7	6	4	5	7	4
Phtheochroa rugosana	Ruderal	Herbs	Bryonia alba	8	7	5	4	8	7
Phtheochroa sodaliana	Woody habitats	Shrubs	Frangula alnus	6	6	5	8	4	4
Phycita roborella	Forests	Trees	Quercus spec.	7	6	4	5	7	4
Phycitodes albatella	Dry meadows	Herbs	Antennaria dioica	8	6	4	4	3	2
Phycitodes maritima	Dry meadows	Herbs	Achillea millefolium	8	6	4	4	7	5
Phyllodesma tremulifolia	Forests	Trees	Quercus spec.	7	6	4	5	7	4
Phyllonorycter acerifoliella	Woody habitats	Trees	Acer campestre	5	6	4	5	7	6
Phyllonorycter blancardella	Ubiquistic	Trees	Malus sylvestris	7	6	3	5	7	5
Phyllonorycter cerasicolella	Woody habitats	Shrubs	Prunus avium	4	5	4	5	7	4
Phyllonorycter emberizaepenella	Woody habitats	Herbs	Scabiosa columbaria	8	5	2	3	8	3
Phyllonorycter esperella	Forests	Trees	Carpinus betulus	4	6	4	5	7	4
Phyllonorycter harrisella	Forests	Trees	Quercus robur	7	6	6	5	7	4
Phyllonorycter heegeriella	Forests	Trees	Quercus robur	7	6	6	5	7	4
Phyllonorycter joannisi	Forests	Trees	Acer platanoides	4	6	4	5	7	4
Phyllonorycter lantanella	Woody habitats	Herbs	Viburnum lantana	7	5	2	4	8	4
Phyllonorycter muelleriella	Forests	Trees	Quercus robur	7	6	6	5	7	4
Phyllonorycter nicellii	Woody habitats	Shrubs	Corylus avellana	6	5	3	5	7	5
Phyllonorycter quercifoliella	Forests	Trees	Quercus robur	7	6	6	5	7	4
Phyllonorycter roboris	Forests	Trees	Quercus spec.	7	6	4	5	7	4
Phyllonorycter sagitella	Woody habitats	Trees	Populus tremula	6	5	5	5	7	4
Phyllonorycter sorbi	Forests	Trees	Sorbus aucuparia	6	6	4	5	4	4
Phyllonorycter tenerella	Forests	Trees	Carpinus betulus	4	6	4	5	7	4
Phyllonorycter ulmifoliella	Woody habitats	Trees	Betula pendula	7	6	4	5	7	4
Phytometra viridaria	Dry meadows	Herbs	Polygala vulgaris	7	6	3	4	3	2
Piniphila bifasciana	Forests	Trees	Pinus sylvestris sylvestris	7	6	7	5	7	4
Plagodis dolabraria	Forests	Trees	Acer platanoides	4	6	4	5	7	4
Platyedra subcinerea	Meadows	NA	NA	7	6	4	5	7	4
Platyptilia gonodactyla	Ruderal	Herbs	Tussilago farfara	8	6	3	6	8	4
Platytes alpinella	Dry meadows	Others	Moos	7	6	4	5	7	4
Platytes cerussella	Meadows	Others	Moos	7	6	4	5	7	4
Plemyria rubiginata	Forests	Trees	Alnus glutinosa	7	5	3	9	6	4
Pleurota aristella	Dry meadows	NA	NA	7	6	4	5	7	4
Plutella xylostella	Ubiquistic	Herbs	Alliaria petiolata	5	6	3	5	7	9
Poecilocampa populi	Forests	Trees	Alnus glutinosa	5	5	3	9	6	4
Polia bombycina	Dry meadows	Herbs	Peucedanum oreoselinum	6	6	4	3	6	2
Polia nebulosa	Meadows	Shrubs	Lonicera spec.	7	6	4	5	7	4
Polyphaenis sericata	Dwarf shrubs	NA	NA	7	6	4	5	7	4
Polyploca ridens	Forests	Trees	Quercus spec.	7	6	4	5	7	4
Polypogon tentacularia	Dry meadows	Herbs	Hieracium pilosella	7	6	3	4	7	2
Promalactis procerella	Forests	NA	NA	7	6	4	5	7	4
Proutia betulina	Forests	NA	NA	7	6	4	5	7	4
Pseudargyrotoza conwagana	Woody habitats	Shrubs	Berberis communis	7	6	4	4	8	3
Pseudohermenias abietana	NA	Trees	Picea pungens	7	6	4	5	7	4
Pseudoips prasinana	Forests	Trees	Fagus sylvatica	3	5	2	5	7	4
Pseudopanthera macularia	Forests	Herbs	Cichorium spec.	7	6	4	5	7	4
Pseudotelphusa paripunctella	Forests	Trees	Betula spec.	7	6	4	5	7	4
Pseudotelphusa scalella	Forests	Trees	Quercus spec.	7	6	4	5	7	4
Pseudotelphusa tessella	Woody habitats	Shrubs	Berberis vulgaris	7	6	4	4	8	3
Pseudoterpna pruinata	Dry meadows	Shrubs	Cytisus scoparius	7	5	2	4	3	3
Psoricoptera gibbosella	Forests	Trees	Quercus robur	8	6	4	5	7	4
Psyche casta	Forests	Shrubs	Berberis vulgaris	7	6	4	4	8	3
Pterapherapteryx sexalata	Meadows	NA	NA	7	6	4	5	7	4
Pterophorus pentadactyla	Dwarf shrubs	Herbs	Calystegia sepium	8	6	5	6	7	9
Pterostoma palpina	Forests	Trees	Quercus spec.	7	6	4	5	7	4
Pterotopteryx dodecadactyla	Woody habitats	Shrubs	Lonicera xylosteum	5	6	4	5	7	6
Ptilodon capucina	Forests	Trees	Alnus glutinosa	5	5	3	9	6	4
Ptilodon cucullina	Forests	Trees	Acer campestre	5	6	4	5	7	6
Ptilophora plumigera	Forests	Trees	Acer campestre	5	6	4	5	7	6
Ptycholoma lecheana	Forests	Trees	Quercus spec.	7	6	4	5	7	4
Ptycholomoides aeriferana	Forests	Trees	Larix decidua	8	6	6	4	7	3
Pyralis farinalis	Ubiquistic	Others	Mehl	7	6	4	5	7	4
Pyrausta aurata	Dry meadows	Herbs	Calamintha nepeta	8	7	3	3	9	3
Pyrausta despicata	Meadows	Herbs	Plantago lanceolata	6	6	3	5	7	4
Pyrausta nigrata	Dry meadows	NA	NA	7	6	4	5	7	4
Pyrausta purpuralis	Dwarf shrubs	Herbs	Mentha spec.	7	6	4	5	7	4
Pyrausta rectefascialis	Dry meadows	Herbs	Salvia pratensis	8	6	4	3	8	4
Pyropteron affinis	Dry meadows	Herbs	Helianthemum nummularium	7	6	4	3	7	2
Pyrrhia umbra	Meadows	Herbs	Ononis spinosa agg.	8	6	5	4	7	3
Rebelia plumella	NA	NA	NA	7	6	4	5	7	4
Recurvaria leucatella	Woody habitats	Shrubs	Crataegus monogyna	7	5	3	4	8	4
Recurvaria nanella	Ubiquistic	Shrubs	Crataegus monogyna	7	5	3	4	8	4
Retinia resinella	Moor/bog	Trees	Pinus sylvestris sylvestris	7	6	7	5	7	4
Rhodostrophia vibicaria	Dry meadows	Herbs	Tanacetum spec.	7	6	4	5	7	4
Rhopobota naevana	Forests	Shrubs	Ilex aquifolium	4	5	2	5	4	5
Rhyacionia buoliana	Forests	Trees	Abies alba	3	5	4	5	7	4
Rhyacionia pinicolana	Forests	Trees	Pinus sylvestris sylvestris	7	6	7	5	7	4
Rhyacionia pinivorana	Forests	Trees	Pinus sylvestris sylvestris	7	6	7	5	7	4
Rhyparia purpurata	Dry meadows	NA	Niedere Pflanzen	7	6	4	5	7	4
Rivula sericealis	Meadows	Grasses	Carex spec.	7	6	4	5	7	4
Rusina ferruginea	Woody habitats	Herbs	Rumex acetosa	8	5	4	5	8	4
Schiffermuelleria schaefferella	Forests	Trees	Acer campestre	5	6	4	5	7	6
Sciota adelphella	Forests	Trees	Salix spec.	7	6	4	5	7	4
Sciota hostilis	Forests	Trees	Populus tremula	6	5	5	5	7	4
Sciota rhenella	Forests	Trees	Populus nigra	5	6	6	8	7	7
Scoliopteryx libatrix	Forests	Trees	Salix spec.	7	6	4	5	7	4
Scoparia ambigualis	Ubiquistic	Others	Moos	7	6	4	5	7	4
Scoparia basistrigalis	Forests	Others	Moos	7	6	4	5	7	4
Scoparia pyralella	Dry meadows	Others	Moos	7	6	4	5	7	4
Scoparia subfusca	Ruderal	Herbs	Picris hieracioides	8	6	5	4	8	4
Scopula immorata	Dry meadows	Herbs	Origanum vulgare	7	6	3	3	8	3
Scopula marginepunctata	Dry meadows	Herbs	Sedum album	9	6	2	2	7	1
Scopula nigropunctata	Forests	Herbs	Stellaria media	6	6	4	5	7	8
Scopula ornata	Dry meadows	Herbs	Achillea spec.	7	6	4	5	7	4
Scopula rubiginata	Dry meadows	NA	NA	7	6	4	5	7	4
Scotopteryx bipunctaria	Dry meadows	NA	Niedere Pflanzen	7	6	4	5	7	4
Scotopteryx chenopodiata	Meadows	Herbs	Genista spec.	7	6	4	5	7	4
Scotopteryx moeniata	Dry meadows	Herbs	Genista tinctoria	8	6	3	6	6	1
Scotopteryx mucronata	NA	Shrubs	Cytisus scoparius	8	5	4	4	3	3
Scrobipalpa artemisiella	Dry meadows	Herbs	Thymus spec.	7	6	4	2	7	1
Scrobipalpa pauperella	NA	Herbs	Centaurea phrygia	8	6	5	5	7	4
Scythris fuscoaenea	Dry meadows	Herbs	Helianthemum nummularium	7	6	4	3	7	2
Scythris limbella	Ruderal	Herbs	Atriplex patula	6	6	4	5	7	7
Scythris scopolella	Dry meadows	Others	Moos	7	6	4	5	7	4
Selagia argyrella	Dry meadows	Herbs	Calluna vulgaris	8	6	3	5	1	1
Selagia spadicella	Dry meadows	Herbs	Calluna vulgaris	8	6	3	5	1	1
Selenia dentaria	Forests	Trees	Alnus glutinosa	5	5	3	9	6	4
Selenia tetralunaria	Forests	Trees	Alnus glutinosa	5	5	3	9	6	4
Semioscopis steinkellneriana	Woody habitats	Shrubs	Crataegus monogyna	7	5	3	4	8	4
Sideridis reticulata	Meadows	Herbs	Dianthus spec.	7	6	4	5	7	4
Sideridis turbida	Dry meadows	NA	Niedere Pflanzen	7	6	4	5	7	4
Siona lineata	Meadows	Herbs	Achillea millefolium	8	6	4	4	7	5
Sitochroa palealis	Dry meadows	Herbs	Daucus carota	8	6	5	4	7	4
Sitochroa verticalis	Ruderal	Herbs	Artemisia vulgaris	7	6	4	5	7	4
Sophronia chilonella	Dry meadows	Herbs	Artemisia campestris	9	6	5	2	5	2
Sophronia sicariellus	Dry meadows	Herbs	Artemisia campestris	9	6	5	2	5	2
Sorhagenia lophyrella	Woody habitats	Shrubs	Rhamnus catharticus	7	5	5	4	8	4
Sphinx ligustri	Forests	Shrubs	Cornus spec.	7	6	4	5	7	4
Sphinx pinastri	Forests	Trees	Abies alba	3	5	4	5	7	4
Spilonota ocellana	Forests	Shrubs	Berberis vulgaris	7	6	4	4	8	3
Spilosoma lubricipeda	Meadows	NA	Niedere Pflanzen	7	6	4	5	7	4
Stathmopoda pedella	Forests	Trees	Alnus glutinosa	7	5	3	9	6	4
Stauropus fagi	Forests	Shrubs	Corylus avellana	6	5	3	5	7	5
Stegania trimaculata	NA	NA	NA	7	6	4	5	7	4
Stenolechia gemmella	Forests	Trees	Quercus spec.	7	6	4	5	7	4
Stigmella aceris	Forests	Trees	Acer campestre	5	6	4	5	7	6
Stigmella aeneofasciella	Dry meadows	Herbs	Agrimonia eupatoria	7	6	4	4	8	4
Stigmella basiguttella	Woody habitats	Shrubs	Rubus idaeus	7	6	4	5	7	6
Stigmella floslactella	Woody habitats	Trees	Carpinus betulus	4	6	4	5	7	4
Stigmella lonicerarum	Woody habitats	Shrubs	Lonicera xylosteum	5	6	4	5	7	6
Stigmella luteella	Forests	Trees	Betula pendula	7	6	4	5	7	4
Stigmella microtheriella	Woody habitats	Trees	Carpinus betulus	4	6	4	5	7	4
Stigmella oxyacanthella	Forests	Shrubs	Crataegus laevigata	6	5	4	5	7	6
Stigmella plagicolella	Woody habitats	Shrubs	Prunus domestica	7	6	4	5	7	4
Stigmella ruficapitella	Forests	Trees	Quercus robur	7	6	6	5	7	4
Stigmella saliciscluster	Woody habitats	Trees	Salix aurita	7	6	3	8	4	3
Stigmella samiatella	Forests	Trees	Quercus robur	7	6	6	5	7	4
Stigmella splendidissimella	Woody habitats	Shrubs	Rubus caesius	6	5	4	5	8	7
Stomopteryx remissella	Dry meadows	Herbs	Aster linosyris	8	7	5	2	8	2
Sunira circellaris	Woody habitats	Trees	Salix cinerea	7	6	4	9	5	4
Swammerdamia pyrella	Woody habitats	Shrubs	Prunus avium	4	5	4	5	7	4
Synanthedon stomoxiformis	Woody habitats	Shrubs	Frangula alnus	6	6	5	8	4	4
Synaphe punctalis	Dry meadows	Herbs	Lotus corniculatus	7	6	3	4	7	3
Syndemis musculana	Forests	Shrubs	Rubus fruticosus	7	6	4	5	7	4
Teleiodes flavimaculella	Forests	Trees	Quercus spec.	7	6	4	5	7	4
Teleiodes luculella	Forests	Trees	Quercus spec.	7	6	4	5	7	4
Teleiodes saltuum	Forests	Trees	Larix decidua	8	6	6	4	7	3
Teleiodes vulgella	Woody habitats	Shrubs	Cotoneaster spec.	7	6	4	5	7	4
Tethea ocularis	Forests	Trees	Populus spec.	7	6	4	5	7	4
Tethea or	Forests	Trees	Populus spec.	7	6	4	5	7	4
Thalera fimbrialis	Dry meadows	Herbs	Artemisia campestris	9	6	5	2	5	2
Thalpophila matura	Dry meadows	Grasses	Gras	7	6	4	5	7	4
Thera obeliscata	Forests	Trees	Pinus sylvestris sylvestris	7	6	7	5	7	4
Thera variata	Forests	Trees	Picea abies	5	3	6	5	7	4
Theria rupicapraria	Woody habitats	Shrubs	Crataegus monogyna	7	5	3	4	8	4
Thetidia smaragdaria	Dry meadows	Herbs	Artemisia absinthium	9	6	7	4	7	8
Thiodia citrana	Dry meadows	Herbs	Anthemis tinctoria	8	6	5	3	6	4
Thisanotia chrysonuchella	Dry meadows	Grasses	Gras	7	6	4	5	7	4
Thyatira batis	Forests	Shrubs	Rubus cf. fructicosus	7	6	4	5	7	4
Tiliacea citrago	Forests	Trees	Tilia spec.	7	5	4	5	7	4
Timandra comae	Forests	Herbs	Atriplex patula	6	6	4	5	7	7
Tinagma ocnerostomella	Dry meadows	NA	NA	7	6	4	5	7	4
Tinea semifulvella	Ubiquistic	NA	NA	7	6	4	5	7	4
Tinea trinotella	Ubiquistic	Others	Nester von Vögeln	7	6	4	5	7	4
Tischeria decidua	Woody habitats	Trees	Quercus robur	7	6	6	5	7	4
Tischeria dodonaea	Forests	Trees	Quercus robur	7	6	6	5	7	4
Tischeria ekebladella	Forests	Trees	Quercus robur	7	6	6	5	7	4
Tortricodes alternella	Forests	Trees	Quercus spec.	7	6	4	5	7	4
Tortrix viridana	Forests	Trees	Quercus spec.	7	6	4	5	7	4
Trachea atriplicis	Ruderal	Herbs	Stellaria media	6	6	4	5	7	8
Triberta helianthemella	NA	Herbs	Helianthemum nummularium	7	6	4	3	7	2
Trichopteryx carpinata	Forests	Trees	Populus nigra	5	6	6	8	7	7
Trichopteryx polycommata	Woody habitats	Shrubs	Lonicera spec.	7	6	4	5	7	4
Trifurcula eurema	NA	Herbs	Onobrychis spec.	8	7	6	3	8	3
Trifurcula subnitidella	Dry meadows	Herbs	Lotus corniculatus	7	6	3	4	7	3
Triodia sylvina	Meadows	Herbs	Daucus carota	8	6	5	4	7	4
Triphosa dubitata	Woody habitats	Shrubs	Rhamnus catharticus	7	5	5	4	8	4
Trisateles emortualis	Forests	Trees	Quercus spec.	7	6	4	5	7	4
Tyta luctuosa	Dry meadows	Herbs	Convolvulus arvensis	7	6	4	4	7	4
Udea ferrugalis	Ubiquistic	Shrubs	Prunus spec.	7	6	4	5	7	4
Udea prunalis	Forests	NA	Niedere Pflanzen	7	6	4	5	7	4
Uresiphita gilvata	Dwarf shrubs	Herbs	Cytisus nigricans	7	5	3	4	3	3
Vitula biviella	Woody habitats	Trees	Pinus sylvestris sylvestris	7	6	7	5	7	4
Watsonalla binaria	Forests	Trees	Quercus spec.	7	6	4	5	7	4
Watsonalla cultraria	Forests	Trees	Fagus sylvatica	3	5	2	5	7	4
Xanthia togata	Forests	Trees	Populus tremula	6	5	5	5	7	4
Xanthocrambus saxonellus	Dry meadows	Grasses	Gras	7	6	4	5	7	4
Xanthorhoe biriviata	Moor/bog	Herbs	Impatiens noli-tangere	4	5	5	7	7	6
Xanthorhoe designata	Forests	Herbs	Alliaria petiolata	5	6	3	5	7	9
Xanthorhoe ferrugata	Forests	NA	Niedere Pflanzen	7	6	4	5	7	4
Xanthorhoe fluctuata	Meadows	Herbs	Brassica spec.	7	6	4	5	7	4
Xanthorhoe montanata	Forests	Herbs	Primula spec.	7	6	4	5	7	4
Xanthorhoe quadrifasiata	Forests	Herbs	Lamium spec.	7	6	4	5	7	4
Xanthorhoe spadicearia	Forests	NA	Niedere Pflanzen	7	6	4	5	7	4
Xerocnephasia rigana	Dry meadows	Herbs	Pulsatilla vulgaris	7	6	5	2	7	2
Xestia baja	Woody habitats	NA	Niedere Pflanzen	7	6	4	5	7	4
Xestia c-nigrum	Ubiquistic	NA	Niedere Pflanzen	7	6	4	5	7	4
Xestia ditrapezium	Forests	NA	Niedere Pflanzen	7	6	4	5	7	4
Xestia sexstrigata	Moor/bog	Grasses	Gras	7	6	4	5	7	4
Xestia stigmatica	Woody habitats	Shrubs	Lonicera xylosteum	5	6	4	5	7	6
Xestia triangulum	Forests	Herbs	Pulmonaria officinalis	5	6	5	5	8	6
Xestia xanthographa	Meadows	NA	Niedere Pflanzen	7	6	4	5	7	4
Yponomeuta cagnagella	Woody habitats	Shrubs	Euonymus europaeus	6	5	3	5	8	5
Yponomeuta evonymella	Forests	Shrubs	Prunus padus	5	5	3	8	7	6
Yponomeuta irrorella	Woody habitats	Shrubs	Euonymus europaeus	6	5	3	5	8	5
Yponomeuta padella	Woody habitats	Shrubs	Crataegus monogyna	7	5	3	4	8	4
Yponomeuta plumbella	Woody habitats	Shrubs	Euonymus europaeus	6	5	3	5	8	5
Yponomeuta rorrella	Woody habitats	Shrubs	Prunus spinosa	7	5	5	5	7	4
Yponomeuta sedella	Dry meadows	Herbs	Sedum telephium maximum	7	6	4	4	7	4
Ypsolopha asperella	Woody habitats	Shrubs	Crataegus monogyna	7	5	3	4	8	4
Ypsolopha dentella	Ubiquistic	Shrubs	Lonicera xylosteum	5	6	4	5	7	6
Ypsolopha falcella	Woody habitats	Shrubs	Lonicera xylosteum	5	6	4	5	7	6
Ypsolopha lucella	Forests	Trees	Quercus robur	7	6	6	5	7	4
Ypsolopha mucronella	Woody habitats	Shrubs	Euonymus europaeus	6	5	3	5	8	5
Ypsolopha parenthesella	Forests	Trees	Carpinus betulus	4	6	4	5	7	4
Ypsolopha scabrella	Woody habitats	Shrubs	Crataegus monogyna	7	5	3	4	8	4
Ypsolopha sequella	Forests	Trees	Acer campestre	5	6	4	5	7	6
Ypsolopha sylvella	Forests	Trees	Quercus robur	7	6	6	5	7	4
Ypsolopha ustella	Forests	Trees	Fagus sylvatica	3	5	2	5	7	4
Zeiraphera isertana	Forests	Trees	Quercus spec.	7	6	4	5	7	4
Zelleria hepariella	Forests	Trees	Fraxinus excelsior	4	5	3	5	7	7
Zeuzera pyrina	Forests	Trees	Alnus glutinosa	7	5	3	9	6	4
Zimmermannia liebwerdella	Woody habitats	NA	NA	7	6	4	5	7	4
